# Supplementary material for: Environment selected microbial function rather than taxonomic species in a plateau saline-alkaline wetland
Source: Appl Environ Microbiol. 2025 Jul 3;91(7):e02206-24. doi: 10.1128/aem.02206-24 (PMC12285268; doi:10.1128/aem.02206-24)
Supplement: Supplemental file 2 — Tables S1 to S11. [file aem.02206-24-s0002.xlsx]

## Sheet: Supplementary Table list
SUPPLEMENTARY MATERIAL2
Title: Environment selected microbial function rather than taxonomic species in a plateau saline-alkaline wetland
Authors: Hongjie Zhanga,b, Dayong Zhaoa, Qinglong L.Wub,c,d, Jin Zengb,d,e*
Running title: Microbial community in plateau saline-alkaline wetland
Institutional affiliations: a. State Key Laboratory of Water Disaster Prevention, Hohai University, Nanjing 210098, China b. State Key Laboratory of Lake and Watershed Science for Water Security, Nanjing Institute of Geography and Limnology, Chinese Academy of Sciences, Nanjing 210008, China c. Center for Evolution and Conservation Biology, Southern Marine Sciences and Engineering Guangdong Labor…
* Corresponding author: Jin Zeng, Nanjing Institute of Geography and Limnology, Chinese Academy of Sciences, 73 East Beijing Road, Nanjing 210008, China E-mail address: jzeng@niglas.ac.cn; Tel.: +86 25 86881090
Supplementary Table list:
Table S1 Detailed information of Fig. 4A
Table S2 Detailed information of Fig. 4B
Table S3 Detailed information of Fig. 4C
Table S4 Detailed information of Fig. 4D
Table S5 Detailed information of Fig. S7A
Table S6 Detailed information of Fig. S7B
Table S7 Detailed information of functional redundancy index (FRI) calculated using the Tax4Fun2 package in R based on the sequenced 16S rRNA gene data
Table S8 Detailed information of 188 non-redundant medium- and high-quality metagenome-assembled genomes (MAGs)
Table S9 Detailed information of 73 sulfur-driven denitrifier metagenome-assembled genomes (MAGs)
Table S10 Taxonomic information of 18 metagenome-assembled genomes (MAGs) that contained the nod gene
Table S11 Detailed information of genomes downloaded from the National Center for Biotechnology Information (NCBI)

## Sheet: Table S1
Table S1 Detailed information of Fig. 4A
Fig. 4A_Color	Methane cycle genes	Relative abundance (%)
		Sediment			Rsurface			Rsubsurface			Bsurface			Bsubsurface
	acdA	5.52793	6.77711	6.25512	7.70707	7.72173	7.72474	6.96794	6.54609	5.86804	8.33668	7.12933	8.46218	5.69677	5.73473	5.17811
	acdB	0.480168	0.494433	0.438937	0.518909	0.52332	0.570661	0.448999	0.557057	0.505433	0.794386	0.57672	0.700295	0.560933	0.531055	0.48458
	ackA	1.23327	1.31975	1.27603	1.38482	1.38266	1.34706	1.46066	1.36509	1.35733	1.35422	1.41609	1.32436	1.29983	1.32534	1.2583
	acs	10.0036	9.99035	10.0123	10.5783	10.5535	9.98053	11.1538	10.2839	10.4477	10.4833	10.4844	10.5239	9.8484	10.0043	9.64828
	acsC	0.0893545	0.0441499	0.0692142	0.00568582	0.00738616	0.0117613	0.0284704	0.0473017	0.075311	0.0149434	0.0268777	0.00157567	0.0691627	0.0581626	0.0561709
	acsD	0.179758	0.103093	0.139445	0.0542581	0.0614811	0.0621352	0.0707704	0.0815096	0.108605	0.0511922	0.080388	0.0495053	0.110338	0.117371	0.129936
	amoA	0.00120543	0.0030096	0.00231682	0.00344669	0.00235515	0.00583221	0.00049384	0.00225889	0.000511531	0.00108	0.0020165	0.00271704	0.00101922	0.00125343	0.000814885
	amoB	0.0956912	0.082335	0.0831481	0.0724726	0.0769815	0.0682602	0.0950778	0.0823394	0.0789841	0.0531152	0.0794389	0.0526471	0.0776733	0.0895405	0.0982382
	amoC	0.00019453	0.000472072	0.000814918	0.0062207	0.00359358	0.00106968	0.00327105	0.00313464	0.000235716	0.00635248	0.00807134	0.00848353	0.00151329	0.00284457	0.00196799
	apgM	0.063704	0.0503141	0.06359	0.0516187	0.0747802	0.0648994	0.0557887	0.0530541	0.0756612	0.0368703	0.0508398	0.0415357	0.0622888	0.0651426	0.0654105
	cdhA	0.00254717	0.000461213	0.00365783	0	0	0	0.000442202	0.000426526	0.00025996	0.00091697	0.000498977	0.000258516	0.00171601	0.00186403	0.000248032
	cdhB	0.0014159	0	0.000346312	0	0	0	0	0	0	0	0	0	0.000316979	0.000371401	0
	cdhC	0.0892168	0.0522778	0.0697597	0.00304201	0.00926718	0.0128802	0.0259626	0.0487608	0.0712148	0.017457	0.0247774	0.00217111	0.0568464	0.0559177	0.0396695
	cdhD	0.000785485	0.000248048	0.00422608	0	0	0	0.00240731	0.00116094	0.00213766	4.75e-05	0.00174505	0	0.00246323	0.00181613	0.000446968
	cdhE	0.0174417	0.0103973	0.0224374	0.00136407	0.00159695	0.00227567	0.00806854	0.0174532	0.0264472	0.00343268	0.0110889	0.000241794	0.0228705	0.0226648	0.024061
	cooF	0.690055	0.725605	0.769516	0.741397	0.726975	0.746671	0.815989	0.798119	0.795175	0.756119	0.840433	0.757045	0.851425	0.858049	0.845526
	cooS	0.345495	0.161848	0.237319	0.0198884	0.0356711	0.0395448	0.0774947	0.132385	0.168716	0.0422402	0.0683054	0.0156866	0.14353	0.139969	0.13387
	cytC	0.0133687	0.00714277	0.00988049	0.00239242	0.00360678	0.00280953	0.00560171	0.0041397	0.005204	0.00250276	0.00534599	0.00133401	0.00940456	0.00790552	0.00737947
	dcmA	0.0303683	0.0396845	0.0309454	0.042548	0.0290049	0.0286891	0.0568487	0.0488601	0.06471	0.0693402	0.0708577	0.047694	0.0675899	0.0581842	0.0503475
	dcmR	0.000376763	0.000652332	0.000755652	0.00683133	0.00635989	0.00649805	0.000923144	0.000643285	0.00125856	0.000975624	0.00184614	0.00138401	0.00103311	0.00108566	0.000526716
	dfrA1	0.023683	0.00612805	0.0107861	0.00684158	0.00915554	0.00827362	0.0135558	0.0182131	0.0170403	0.00797511	0.0153271	0.00600533	0.0367498	0.0232825	0.0257081
	dfrA12	0.000907918	0.000377911	0.000135356	0	0	0	0	0	0	0	0	0	0.000470746	0	0
	echA	0.0823295	0.072652	0.0732753	0.0526056	0.0524738	0.0609371	0.054695	0.0655213	0.0740583	0.0332054	0.0534594	0.0590592	0.0659104	0.0731293	0.0898241
	echB	0.0371513	0.0369321	0.039639	0.0260378	0.0257415	0.0230175	0.0896117	0.0770453	0.0956599	0.0330143	0.0554984	0.0248437	0.0594079	0.0588024	0.0590943
	echC	0.0143586	0.0158908	0.0240292	0.014206	0.0118545	0.00893816	0.00814142	0.0164819	0.0138199	0.0158992	0.0150355	0.00591494	0.0247281	0.0291472	0.0289416
	echD	0	0.000134731	0.000172802	0	0	0	0	0.000138349	0	0	0.000144023	0	0.000368011	0.000164725	0
	echE	0.0774121	0.0818337	0.0879894	0.0639726	0.0552042	0.0484174	0.17726	0.1642	0.186446	0.0807114	0.120635	0.0540719	0.150829	0.145993	0.158854
	ehaB	0	0	0.000916193	0	0	0	0	0	0	0	0	0	0	0.000144694	0
	ehaH	0	0.00074642	0.000623398	0	0	0	0	0.000331022	0	0.000340994	0	0	0.00033541	0	0
	ehaJ	0	0.000212498	9.8e-05	0	0	8.55e-05	0	0.000166119	0.00030024	5.84e-05	0.000358855	3.55e-05	8.59e-05	0.000125205	0.000307237
	ehaN	0.000683078	0.000346534	0.00145694	0.00122353	0	0	0	0	0.000268237	0.000145738	0.000288043	0	0.000238993	0.000262333	0.000276714
	ehaO	0.0124412	0.012509	0.0132984	0.0081564	0.0096498	0.00652974	0.0353594	0.0340136	0.0340453	0.0180851	0.0213939	0.00652664	0.0341634	0.026279	0.026872
	ehaP	0	0.000617258	0.00396223	0	0	0	0.001561	0.00069846	0.00133737	0	0	0.000897697	0.000685256	0.000709872	0.000807776
	ehaQ	0.00565604	0.00216704	0.00560085	0.000998755	0.00160801	0.00226684	0.00495102	0.00119708	0.0015814	0.00310276	0.00224151	0.00262076	0.00694081	0.00224636	0.00819451
	ehaR	0.000960173	0.0019034	0.00150322	0	0	0.000232097	0.000693104	0.000789873	0.00169864	0.000594221	0.0014466	2.72e-05	0.00205372	0.00216468	0.00343562
	ehbA	0.0887063	0.0795766	0.0668793	0.0696224	0.0720343	0.0870599	0.0341138	0.0544894	0.049634	0.035831	0.0399484	0.0791845	0.0620774	0.0589192	0.0804434
	ehbB	0.0312442	0.0355597	0.039022	0.0212023	0.0137861	0.0331221	0.0166795	0.0241984	0.0299194	0.0336712	0.0300959	0.050798	0.0409709	0.0388259	0.069008
	ehbC	0.180098	0.144987	0.117007	0.102183	0.109295	0.134898	0.049706	0.0946259	0.0860713	0.0644565	0.0744296	0.101106	0.119101	0.100783	0.142085
	ehbD	0.00891466	0.0102732	0.00414573	0	0	0.000524443	0.00050103	0	0	0	0.000234383	0	0.000903925	0.000273674	0
	ehbE	0.317516	0.289579	0.265141	0.24175	0.237731	0.341745	0.14969	0.192497	0.164305	0.161056	0.175367	0.256389	0.181731	0.221245	0.271638
	ehbF	0.0736968	0.05887	0.0626566	0.0446551	0.0464788	0.0566267	0.0405495	0.0369945	0.0337647	0.0290424	0.034202	0.0618852	0.0417425	0.0391736	0.0602069
	ehbH	0.16944	0.175147	0.158016	0.144526	0.151867	0.161217	0.0923201	0.0865299	0.0867114	0.103786	0.0900398	0.153324	0.103439	0.093767	0.151335
	ehbI	0.0873919	0.0830132	0.0913683	0.0866294	0.08981	0.0866856	0.0529462	0.0580178	0.0509229	0.0643552	0.0487201	0.0995684	0.0641802	0.0536773	0.0876686
	ehbK	0.0028212	0.00271757	0.00128004	0.00580698	0.00579027	0.007519	0.00351052	0.00133363	0.00143289	0.00445431	0.00264294	0.00598326	0.00276331	0.004606	0.00672294
	ehbL	0.00228413	0.00259366	0.00363518	0.00576404	0.00701667	0.00829874	0.00104448	1.68e-05	0.000129375	0.00147338	0.00231879	0.00109982	0.00115989	0.000597517	0.0017637
	ehbN	0.00372365	0.001016	0.00347394	0.00297471	0.0016243	0.00142442	0.00558025	0.00497122	0.00709575	0.00116631	0.00509324	0.000532306	0.0105528	0.00504263	0.0101697
	ehbQ	0.0136342	0.0299972	0.0254829	0.0239647	0.0224445	0.0302347	0.0277152	0.0513247	0.0425313	0.0323879	0.022987	0.0203765	0.0267997	0.0291583	0.0251632
	eno	2.28404	2.23287	2.30006	2.13707	2.22336	2.27152	2.07959	2.18541	2.11003	2.22145	2.04557	2.15683	2.16663	2.15359	2.13526
	fae	0.0103951	0.0182004	0.014829	0.0247067	0.0169769	0.0130423	0.0285524	0.0115773	0.00896599	0.0136128	0.0206361	0.0112905	0.0118531	0.0125661	0.00942706
	fae-hps	0.0214073	0.0133446	0.0207381	0.00854219	0.00347963	0.00690634	0.015003	0.0117399	0.00980095	0.00627353	0.0100121	0.0059406	0.01121	0.0119066	0.0149564
	fbaA	1.52022	1.30458	1.40361	1.14212	1.13477	1.22972	1.15951	1.29112	1.31627	1.15948	1.25265	1.12229	1.49601	1.37334	1.49165
	fbaB	0.0958438	0.0884827	0.117474	0.0774165	0.0656459	0.0655424	0.1172	0.10026	0.0886828	0.0967877	0.106202	0.0753053	0.0969364	0.0989632	0.0925444
	fbp	0.259526	0.287185	0.285821	0.345633	0.323589	0.25189	0.314697	0.247265	0.287289	0.363115	0.298297	0.345011	0.307046	0.314718	0.31261
	fbp3	0.00206679	0.00448925	0.00191872	0.00350109	0.00440863	0.00313967	0.00303328	0.00111333	0.00281125	0.00367023	0.00163374	0.00655791	0.00299035	0.00504263	0.00413406
	fbp-SEBP	0.000341256	0.00303474	0.000498385	0	5.96e-05	7.29e-05	0.00064248	0.00101149	0.000514615	0.000335173	0.00261196	0.000658043	0.00160987	0.000809627	4.1e-05
	fchA	0.0583129	0.0666859	0.0679903	0.0687382	0.0634889	0.0597572	0.0793259	0.075645	0.0677008	0.0582101	0.0690768	0.0608704	0.0599745	0.0648125	0.0740727
	fdhA	1.55071	1.70184	1.71592	1.74943	1.79864	1.68876	1.85973	1.93661	1.95499	1.82058	1.97833	1.85009	1.93694	1.98994	1.80777
	fdhA-K00148	0.86852	1.02472	0.922567	1.09289	1.10406	1.22438	0.889852	0.899214	0.834439	0.990508	0.925646	1.08309	0.633932	0.736819	0.637534
	fdhB	0.513802	0.49787	0.571947	0.40902	0.418541	0.424813	0.704777	0.641809	0.710506	0.58621	0.683157	0.464917	0.750479	0.76923	0.766376
	fdhF	0.527965	0.590349	0.586217	0.541177	0.576338	0.547546	0.638891	0.626135	0.635016	0.631247	0.63396	0.578363	0.675923	0.651066	0.637661
	fdm	0.586151	0.692751	0.613091	0.778259	0.781891	0.886377	0.54755	0.548637	0.469053	0.633343	0.571937	0.725719	0.372556	0.461244	0.381234
	fdoG	0.451081	0.470403	0.481066	0.594808	0.597081	0.571066	0.625192	0.603094	0.607891	0.648915	0.735717	0.707979	0.780904	0.741605	0.798441
	fdoH	0.401639	0.401489	0.458203	0.316444	0.326915	0.336754	0.515509	0.515768	0.57096	0.453728	0.534612	0.336569	0.596473	0.61433	0.613922
	fdoI	0.0421621	0.0486293	0.0553521	0.03547	0.0356948	0.0311495	0.0689348	0.0547388	0.0662711	0.0804618	0.0679004	0.0569146	0.0617222	0.0708795	0.0644887
	fdsD	0.0114374	0.010702	0.00910674	0.00400044	0.0030307	0.00714134	0.00447993	0.00280149	0.00309608	0.0100415	0.00363274	0.00946027	0.00186539	0.00208206	0.00277227
	fdwB	1.49481	1.36102	1.46475	1.11593	1.07914	1.07514	1.0982	1.20569	1.28635	1.26709	1.26041	1.14678	1.37168	1.34547	1.32575
	fdwE	0.022813	0.00830671	0.0127836	0.000425457	0.00139102	0.00032218	0.00599051	0.00985083	0.0147144	0.00212775	0.00720267	0.00170039	0.0100915	0.00718514	0.0092468
	fghA	0.0912753	0.0857828	0.104485	0.0858148	0.0795273	0.108566	0.0560112	0.0775424	0.078087	0.173263	0.0873734	0.148475	0.167753	0.117728	0.142449
	fmdB	0.000748183	0.000384566	0.000321201	0.000414372	0	0.000299711	0.000424837	0.000835191	0.000314485	0.000861923	0.000385628	0.000569487	0.000202043	0.000485234	0.000525545
	fmdC	0.00160886	0.0013112	0.000946052	0.000528483	0	0.000435118	0.00201212	0.000834214	0.000389102	0.000933264	0.0012929	0.000952689	0.000795034	0.000549068	0.000806627
	folA	3.05662	2.99605	2.93862	3.07475	3.07771	2.89002	2.93103	2.93401	2.9495	2.83527	2.7668	2.83614	2.8663	2.7374	2.87014
	fpoA	0.305362	0.423287	0.402278	0.449054	0.435016	0.49114	0.382984	0.4168	0.418818	0.438405	0.429338	0.410388	0.384275	0.425914	0.382242
	fpoB	2.3355	2.3894	2.47843	2.47699	2.49231	2.51103	2.40537	2.63668	2.67265	2.58957	2.51604	2.58581	2.69253	2.65014	2.54795
	fpoC	0.677913	0.710281	0.690452	0.702984	0.687639	0.668403	0.747835	0.702691	0.727819	0.661901	0.760841	0.726287	0.706664	0.728776	0.692062
	fpoD	0.496176	0.677231	0.622737	0.766605	0.721757	0.738052	0.674666	0.69951	0.681231	0.758728	0.739406	0.800607	0.64404	0.693769	0.602113
	fpoF	0.0138026	0.0131977	0.0109983	0.00436804	0.00650735	0.00741351	0.0055441	0.00248022	0.00435568	0.0112667	0.00494416	0.0101266	0.00367423	0.00374228	0.00329218
	fpoH	0.422424	0.598993	0.525242	0.650599	0.644095	0.614345	0.569123	0.574198	0.598837	0.627907	0.61324	0.640976	0.551717	0.587818	0.575162
	fpoI	0.0355959	0.0549705	0.0556526	0.0716059	0.0707986	0.0695638	0.0717939	0.0643897	0.0685827	0.039868	0.0628818	0.0605364	0.0664988	0.0659352	0.0620726
	fpoJ	0.284847	0.36666	0.353434	0.355705	0.374019	0.37297	0.384073	0.372602	0.39273	0.379755	0.375066	0.339994	0.384541	0.391871	0.392218
	fpoK	0.322071	0.48773	0.493111	0.554319	0.536201	0.534731	0.491392	0.581534	0.529311	0.50287	0.518728	0.5629	0.411598	0.524941	0.528425
	fpoL	1.63508	1.78781	1.73676	1.63647	1.60312	1.78411	1.5467	1.64768	1.67717	1.49382	1.61564	1.73738	1.74039	1.76926	1.85645
	fpoM	1.0705	1.19355	1.18727	1.16834	1.14073	1.24659	1.14904	1.17294	1.24499	1.05756	1.21293	1.15451	1.20392	1.24527	1.29194
	fpoN	0.652858	0.757361	0.720702	0.73102	0.731165	0.792967	0.69669	0.793146	0.774569	0.636472	0.698801	0.721938	0.683886	0.735784	0.75912
	fqoD	0.0181479	0.0175215	0.0192062	0.03368	0.0263767	0.0272517	0.018695	0.021885	0.0211405	0.0253275	0.0225357	0.021022	0.0153545	0.0260408	0.0169925
	fqoF	0.00105168	0.00186582	0.00344618	0.00238524	0.00220689	0.00459766	0.00273908	0.00121011	0.00142781	0.00287234	0.00339929	0.00542724	0.00519288	0.00227005	0.00295462
	fqoH	0.000262443	0.000355962	0.000468669	0.000221835	0	0.000160085	0.000525132	0.000232661	0.000749661	0.000276526	0.000154453	0	0.000413162	0.00071653	0.00086426
	fqoL	0.00968334	0.00558211	0.00654845	0.00760174	0.00860485	0.0126178	0.0052781	0.00177362	0.0028653	0.00125704	0.00485874	0.00608681	0.00336822	0.00320112	0.00325164
	fqoM	0.00276817	0.00260896	0.00303138	0.00399711	0.00557017	0.00396866	0.00491667	0.00462579	0.00727096	0.00226633	0.00554977	0.00176318	0.0055718	0.00485825	0.00561722
	frhA	0.112557	0.0918076	0.0980263	0.0428206	0.0418528	0.0427749	0.0927911	0.0995114	0.121022	0.0773893	0.112646	0.0461537	0.160352	0.1399	0.153628
	frhB	0.0393359	0.0556528	0.0436885	0.0363298	0.046812	0.0503612	0.0370769	0.0175735	0.0180949	0.0373278	0.0288532	0.0447465	0.0186315	0.0211794	0.0154519
	frhD	0.066325	0.055559	0.0524132	0.0341255	0.0358636	0.0306872	0.0491916	0.0435023	0.0401955	0.0416043	0.0561282	0.0292133	0.0535937	0.0578614	0.0576712
	frhG	0.10844	0.0903117	0.0870715	0.047495	0.0393133	0.0457028	0.0515677	0.0676479	0.0930937	0.0525689	0.0729223	0.0289614	0.111163	0.10343	0.107338
	frmA	2.46265	2.59043	2.50943	2.82124	2.79035	2.81095	2.54122	2.42616	2.32939	2.66943	2.54622	2.93619	2.324	2.31383	2.28343
	frmB	0.0340359	0.0199561	0.0326109	0.016179	0.0155742	0.0224464	0.0122299	0.0231136	0.0309525	0.0328511	0.0271215	0.0245518	0.090706	0.0507918	0.0826051
	ftr	0.00712138	0.00914653	0.00670553	0.0112601	0.0181558	0.0068111	0.012306	0.00746972	0.00450952	0.00302776	0.00895647	0.00950576	0.00373362	0.00656265	0.0039452
	fwdB	0.0037321	0.00577305	0.00362224	0.00358279	0.00216464	0.00132282	0.00309196	0.00427122	0.00253438	0.00261135	0.00280934	0.00191234	0.00190981	0.00311742	0.00291763
	fwdC	0.00245126	0.00186347	0.00171135	0.00139711	0.000522583	0.00124741	0.00201212	0.000834214	0.000389102	0.00106858	0.0012929	0.000952689	0.00107246	0.000549068	0.000806627
	fwdF	0.00293279	0.00515432	0.00353984	0.0162602	0.013565	0.00587546	0.00839549	0.00420252	0.000552109	0.00714914	0.00894249	0.0026569	0.00334028	0.00703244	0.00511815
	fwdG	0.0421644	0.020333	0.0350948	0.00175266	0.00556719	0.0060308	0.00626751	0.00982807	0.0203471	0.00563495	0.0114267	0.00241829	0.0214834	0.0183879	0.0271169
	fwdH	0.00164476	0.00126091	0.00118612	0	0.000675763	0.000335893	0	0	0.000117518	0	9.23e-05	0	3.6e-05	0.000480047	3.39e-05
	gck	0.104039	0.0922895	0.115019	0.0755695	0.0802411	0.0864116	0.0984004	0.0997146	0.117168	0.0812075	0.0987451	0.0750578	0.149627	0.120499	0.180158
	gfa	0.135704	0.190374	0.186919	0.276588	0.246616	0.212434	0.23524	0.201922	0.204159	0.222466	0.226091	0.281087	0.188503	0.189863	0.197523
	glpX	1.58272	1.49019	1.49333	1.58229	1.54187	1.43617	1.45374	1.46082	1.53998	1.53142	1.42515	1.51169	1.43352	1.47592	1.46584
	glyA	5.0254	5.20712	5.13893	5.72063	5.55892	5.68292	5.61155	5.13246	5.01508	5.50505	5.32123	5.84686	5.35474	5.13414	5.47002
	gpmB	0.460743	0.484253	0.404504	0.510486	0.526933	0.53272	0.388801	0.449021	0.383205	0.484942	0.377479	0.471728	0.343508	0.324149	0.326474
	gpmI	1.19994	0.796844	0.870291	0.653482	0.723632	0.710029	0.64986	0.616466	0.664448	0.609128	0.670831	0.665389	0.796366	0.751105	0.919416
	hdrA1	0.692621	0.393766	0.512719	0.125767	0.130757	0.147107	0.25455	0.440169	0.577976	0.232315	0.345572	0.147414	0.608774	0.568485	0.626792
	hdrA2	1.43374	0.911883	1.14385	0.455106	0.49125	0.524095	0.711522	0.979686	1.20077	0.654472	0.853851	0.513554	1.2589	1.21959	1.29825
	hdrB1	0.0796015	0.0658812	0.0725377	0.0263477	0.0228449	0.0322223	0.0650157	0.0902915	0.104958	0.048225	0.0987218	0.0486049	0.1203	0.123475	0.143979
	hdrB2	0.0808902	0.0596942	0.0659842	0.0232613	0.021113	0.0272224	0.0574161	0.0820895	0.0908521	0.0405962	0.0888766	0.0384555	0.116061	0.113415	0.138094
	hdrC1	0.186258	0.120459	0.141126	0.0876346	0.0793253	0.0828065	0.0827278	0.125426	0.126691	0.0785794	0.118458	0.0787704	0.139784	0.141019	0.14445
	hdrC2	0.218641	0.148741	0.171714	0.113796	0.103168	0.117829	0.106628	0.161666	0.16689	0.104517	0.150576	0.0994271	0.177801	0.181069	0.17784
	hdrD	1.14283	1.15375	1.14158	1.09633	1.0971	1.17254	1.08015	1.12181	1.12664	1.06222	1.06544	1.09331	1.1795	1.10212	1.07557
	hdrE	0.00233795	0.00388601	0.00250935	0.00309817	0.00354094	0.00270412	0.0126171	0.00491163	0.00537122	0.00288878	0.00482418	0.00316797	0.00369092	0.00455586	0.00414399
	hmd	0.253297	0.261879	0.264933	0.229253	0.214258	0.224602	0.219757	0.213638	0.202921	0.177512	0.174651	0.174048	0.162003	0.180698	0.15618
	hprA	1.15546	1.20855	1.12116	1.37562	1.28189	1.20386	1.21054	1.07933	1.07828	0.949777	1.0634	1.15443	0.92945	1.00094	1.04055
	hxlA	0.200244	0.152766	0.146394	0.160528	0.166357	0.126197	0.180318	0.170015	0.155885	0.120538	0.151187	0.148804	0.137711	0.150896	0.154166
	hxlB	0.182468	0.143072	0.157606	0.120648	0.129723	0.11514	0.146231	0.144369	0.166865	0.1315	0.140959	0.121314	0.173468	0.167349	0.186269
	mauA	0.000287281	0	0.00063322	0.000360906	0.000200294	0.000586619	0.00247252	0.000646189	0.00179712	0.000926845	0.00121713	0.000605496	0.000246774	0.00142049	0.000210768
	mauB	7.35e-05	0.000126745	0.000953149	0.000505361	0.000675718	0	0.000838414	0.000203317	0.000363009	0.00208688	0.00170466	0.00124914	0.000490715	0.000356313	0.00047591
	mauC	0.513595	0.520066	0.504093	0.63862	0.635058	0.555533	0.614407	0.512083	0.515032	0.531996	0.50554	0.561916	0.48755	0.48247	0.555041
	mauD	0.0196026	0.015933	0.0175875	0.0196837	0.0153541	0.0092304	0.0274044	0.0115115	0.0127716	0.0104208	0.0159614	0.0129107	0.00926003	0.013362	0.0228233
	mauE	0.0281617	0.0481643	0.0421147	0.0585772	0.061594	0.0659183	0.0440169	0.0414116	0.036132	0.047302	0.0343005	0.0390325	0.031117	0.0328863	0.0348668
	mauF	0.000829242	0.00377199	0.00238326	0.00382444	0.00271272	0.00336023	0.00267314	0.00140822	0.000828591	0.00419182	0.00373052	0.00377495	0.00142275	0.0025663	0.000953423
	mbhJ	0.116328	0.127919	0.129965	0.0925072	0.103825	0.0878098	0.207704	0.185851	0.21812	0.102023	0.172335	0.0618578	0.205168	0.194683	0.168507
	mbhK	0.00151113	0.00162132	0.00236234	0	0.00070517	0.000909856	0.0031957	0.00467605	0.00756971	0.00071712	0.00244947	0.000458517	0.00764025	0.00270809	0.00568688
	mbhL	0.0824827	0.076525	0.0915407	0.0564267	0.0573826	0.0427625	0.19798	0.171507	0.195791	0.0835187	0.127389	0.0499159	0.164159	0.15614	0.179387
	mch	0.0439216	0.0394271	0.0408262	0.0524527	0.0517739	0.0380526	0.0337053	0.0202146	0.0193428	0.0245188	0.0292889	0.0375662	0.0200101	0.0172659	0.0207132
	mcl	1.13584	1.36698	1.29784	1.50592	1.49446	1.49127	1.21472	1.24843	1.21432	1.44758	1.26921	1.50403	1.05099	1.08274	0.889202
	mcrA	0.00310247	0.000650618	0.00486543	0	0	0	0	0	0	0.000625274	9.1e-05	0	0.00121194	0.00163589	0.000212685
	mcrB	0.00243656	0.000109006	0.000827077	0	0	0	0	0	3.02e-05	0.00125863	0	0	0.000358824	0.000106312	0
	mcrC	0	0	0.0010176	0	0	0	0	0	0	0	0.000304201	0	0.000619281	0.000722543	0
	mcrD	0.000318239	0	0.000192629	0	0	0	0	0	0.000161452	0	0	0	0.000167921	0	0
	mcrG	0.0036515	0.000230676	0.00312441	0	0	0	0	0	0	0	0.000129055	0	0.00186345	0	0
	mdh	0.564341	0.502828	0.486725	0.427564	0.413063	0.419298	0.402178	0.385893	0.381438	0.441032	0.37252	0.36628	0.394071	0.396128	0.357919
	mdh-K00024	3.52836	3.23063	3.58185	3.09974	2.99524	3.08893	3.42413	3.41893	3.47575	3.21062	3.3423	3.17646	3.3741	3.50294	3.32036
	mdo	0.0488901	0.0674609	0.0423658	0.102051	0.0908142	0.0857108	0.0734173	0.0646984	0.0624214	0.0728798	0.0717713	0.0708851	0.0708678	0.0577775	0.0561726
	mer	0.781973	1.33894	0.974209	1.62918	1.65059	1.62969	1.14757	1.03673	0.822245	1.00564	0.941864	1.18869	0.561909	0.647571	0.626327
	metF	1.74271	1.44699	1.51405	1.31642	1.2988	1.37014	1.36303	1.26538	1.30886	1.38228	1.3335	1.5081	1.31522	1.31635	1.44018
	mgdA	0.0790173	0.0852012	0.0792754	0.12183	0.127604	0.0992594	0.119461	0.0835163	0.0740652	0.0756752	0.0860938	0.0939343	0.0497327	0.0624268	0.0645665
	mgdB	0.00198364	0.00370432	0.0036132	0.00947476	0.00758031	0.00626524	0.00233209	0.00177939	0.0033534	0.00600115	0.00198913	0.000853349	0.00114454	0.00125185	0.00167277
	mgdD	0.00548461	0.00496702	0.00309922	0.0063398	0.00662513	0.00769625	0.00683597	0.00334822	0.000948239	0.00156496	0.00242609	0.00517668	0.00114899	0.00201606	0.000963873
	mgsA	0.49857	0.466534	0.472022	0.495255	0.526775	0.443321	0.526816	0.47954	0.492051	0.488658	0.498583	0.475128	0.499358	0.494733	0.487409
	mgsB	0.0124732	0.017666	0.015305	0.0485967	0.0531043	0.0338379	0.026053	0.00862358	0.011349	0.012734	0.0276628	0.0308686	0.0311526	0.0330535	0.025253
	mgsC	0.565069	0.550728	0.552284	0.620346	0.612144	0.568014	0.507654	0.483829	0.502735	0.487065	0.541477	0.616986	0.524413	0.538917	0.487548
	mmoC	0.391391	0.390783	0.3599	0.396669	0.383489	0.444543	0.330504	0.36648	0.305688	0.447321	0.382455	0.421827	0.413665	0.386525	0.411257
	mmoX	0.0103716	0.019649	0.012812	0.00910687	0.00683367	0.0191881	0.00591034	0.00912129	0.00548841	0.00925922	0.0105819	0.0232484	0.00608299	0.00612244	0.00358667
	mmoY	0.000678375	0.00161287	0.00124328	0.00255437	0.00170134	0.00331235	0.00300181	0.00287609	0.000356374	0.00199418	0.00314201	0.00463553	0.000700747	0.00153839	0.00148995
	mtaA	0.0921855	0.0834899	0.0933041	0.0622486	0.0562417	0.0618041	0.101319	0.108868	0.128565	0.0675971	0.0904995	0.0648631	0.131072	0.122278	0.144923
	mtaB	0.00393873	0.00302286	0.00593809	0.000890892	0.00171145	0.00310976	0.00169656	0.00236716	0.00230912	0.00173882	0.00250967	0.00104274	0.0020818	0.00394898	0.00104954
	mtaC	0.015918	0.0186964	0.0119627	0.0152578	0.0160089	0.0211484	0.00988808	0.0168236	0.0163752	0.0106462	0.0123746	0.00744568	0.0133896	0.0161413	0.0134188
	mtbA	0.0638386	0.0596984	0.0675902	0.0378354	0.0364748	0.0433854	0.0554255	0.0619459	0.068453	0.0356379	0.0438202	0.0320748	0.0557472	0.0633405	0.0726623
	mtbB	0.032094	0.0331619	0.0299543	0.000339857	0.000512572	0.00264018	0.00663488	0.0375686	0.0319024	0.0101632	0.019146	0.00509797	0.0216497	0.0253232	0.0345359
	mtbC	0.84672	0.77861	0.842288	0.676074	0.661234	0.670353	0.723491	0.798505	0.894403	0.76548	0.732964	0.708274	0.784223	0.861213	0.865554
	mtd	0.00034284	0	0.000913848	0	0	0	0	0	0	0	0.000361635	0	0.00122694	0.000563663	0.000106343
	mtdA	0.00656761	0.00621064	0.00649554	0.0180261	0.0291344	0.00433317	0.00520037	0.00495925	0.00485902	0.00166141	0.00549046	0.0068667	0.00275349	0.0062149	0.00519541
	mtdB	0.00250896	0.00659059	0.00704394	0.0147141	0.0138197	0.0043278	0.00607165	0.0041177	0.00590804	0.00260228	0.00495138	0.00566547	0.00384845	0.00462743	0.00397348
	mtkA	0.653456	0.63544	0.671406	0.754709	0.751551	0.744513	0.615845	0.67834	0.673159	0.727499	0.69052	0.773458	0.629821	0.657898	0.681442
	mtkB	1.24789	1.24871	1.18142	1.37065	1.32678	1.3046	1.29448	1.27912	1.21957	1.28408	1.22984	1.40107	1.12535	1.13439	1.1486
	mtmB	0.0063165	0.00424466	0.00456239	7.34e-05	1.61e-05	5.91e-05	0.0020418	0.00258481	0.0026963	0.00143987	0.00115342	0	0.0036165	0.00245706	0.00199046
	mtmC	0.00434516	0.00424486	0.00367734	6.7e-05	0.000477037	0.000457211	0.000224876	0.00194446	0.00156801	0.000659153	0.00037419	0	0.00214235	0.00330498	0.00198779
	mtrA	0.00676823	0.00149965	0.00208306	9.81e-05	0.000171411	9.77e-05	0.00280246	0.00243251	0.00923804	0.000499558	0.00182185	0.00126824	0.00216404	0.00322121	0.00625316
	mtrC	0	0	0.00103481	0	0	0	0	0	0	0	0.000460061	0	0.000345553	0.00053705	0
	mtrD	0.000810882	0.000295933	0.00180254	0	0	0.000115655	0	0	0	0	0	0	0.000155952	0	0
	mtrG	0	0.000613998	0.00080662	0	0	0	0	0	0	0	0	0	0	0	0
	mtrH	0.00110308	0	0.00168709	0	0	0	0	0.000666667	0.000527117	0	5.08e-05	0	0.0011914	0.000870469	0.00107308
	mtsA	0.0159889	0.0223605	0.0235806	0.0153658	0.0140719	0.0189592	0.0370426	0.0465692	0.0461729	0.0226059	0.0220287	0.0178212	0.0321222	0.0367752	0.0348966
	mtsB	0.00143943	0.00245111	0.00354979	0	0	5.54e-05	0	0.000779756	0.000235531	0.000709407	0.000299372	5.72e-05	0.000481308	0.000248172	0.000398216
	mttB	0.260271	0.255867	0.222757	0.166484	0.173643	0.129362	0.152273	0.181445	0.195067	0.140702	0.180058	0.125297	0.163331	0.200818	0.232419
	mttC	0.372902	0.350851	0.355936	0.294067	0.289268	0.291149	0.267733	0.348825	0.38527	0.263124	0.292457	0.244096	0.294759	0.364873	0.380553
	mvhA	0.366531	0.368858	0.358842	0.205899	0.203224	0.218485	0.264918	0.354409	0.386822	0.277757	0.331082	0.156822	0.432132	0.440177	0.446098
	mvhD	0.297664	0.16756	0.200949	0.0393577	0.0420034	0.0489597	0.0856549	0.167745	0.215129	0.0987902	0.130477	0.0421176	0.257409	0.225177	0.255263
	mvhG	0.197666	0.190063	0.177816	0.0962312	0.103097	0.110619	0.117428	0.152886	0.177698	0.132258	0.137366	0.0641376	0.192435	0.187277	0.202539
	mxaA	0	0.000974732	0	0.000155309	0.00100542	0	0.00184819	0	2.82e-05	0	0.000254639	0	0	0	0
	mxaC	0.0281355	0.0176616	0.0246656	0.019824	0.0238626	0.0198686	0.0228427	0.0164715	0.0203706	0.0184206	0.0215756	0.0199996	0.027334	0.024473	0.0283716
	mxaD	0.0135505	0.0163446	0.0165936	0.0355012	0.0312654	0.0316109	0.0179384	0.00904789	0.0083223	0.0207168	0.0195706	0.0258766	0.0108129	0.0101289	0.0137896
	mxaF	0.222307	0.251492	0.261196	0.435231	0.451682	0.284324	0.44911	0.239004	0.245074	0.299996	0.361179	0.370743	0.24628	0.261987	0.244367
	mxaG	0.01047	0.0103364	0.0107975	0.0111547	0.0171001	0.0157709	0.0138137	0.0153459	0.0171409	0.0152062	0.0176978	0.0114421	0.0287705	0.0219991	0.0262469
	mxaI	0.00321389	0.000692054	0.00313297	0.00421701	0.00197938	0.00040809	0.000755272	0.000739979	0	0	0	0.000879098	0	0.000432342	0
	mxaJ	0.00163332	0.00350478	0.00388192	0.0173671	0.0204244	0.00750428	0.00586006	0.00286467	0.0030252	0.00379305	0.00455344	0.00843236	0.00279701	0.00237592	0.00201249
	mxaK	0	0	0	0.00056024	0.000402389	0	0.000557178	0	0.000472673	0.000413501	0.000373186	0.000128102	0.000383514	0.000349299	0.000455071
	mxaL	0.0189941	0.0192241	0.0195128	0.0398165	0.0364333	0.0320189	0.041579	0.0338366	0.0361345	0.025782	0.0343343	0.0295416	0.0293025	0.0288795	0.0320856
	napH	0.0483015	0.0368557	0.052553	0.0220664	0.0192848	0.0215195	0.0540533	0.0532617	0.0744352	0.0316598	0.0567691	0.0228112	0.0896671	0.0842993	0.0790759
	narB	1.30793	1.30895	1.26366	1.46815	1.49285	1.54	1.29268	1.23541	1.17198	1.23858	1.32788	1.34269	1.38414	1.32116	1.3933
	narG	0.728023	0.721444	0.669658	0.636986	0.648387	0.820952	0.793607	0.97142	0.918914	0.987508	0.959314	0.793374	1.06958	0.933351	0.947898
	narH	0.481798	0.442724	0.43108	0.416182	0.469481	0.537148	0.47677	0.553542	0.542578	0.580696	0.602315	0.528038	0.658856	0.586941	0.624433
	narY	0.11748	0.174145	0.15954	0.148002	0.181889	0.235694	0.105718	0.160366	0.109591	0.219684	0.172409	0.193435	0.142675	0.144726	0.135927
	narZ	0.468993	0.440744	0.406133	0.349469	0.3486	0.467557	0.453069	0.559161	0.525323	0.608408	0.576238	0.445681	0.674933	0.575412	0.578551
	nirK	0.952404	0.93425	0.932095	1.00903	1.07969	1.04883	1.05233	0.975302	0.952767	1.10977	0.982678	1.01109	0.99226	0.94729	0.995533
	nirS	0.0597609	0.0793838	0.07805	0.0553436	0.0585677	0.0599882	0.0916403	0.0991956	0.114037	0.119519	0.162639	0.0816952	0.238203	0.202886	0.2452
	nod	0.105682	0.104576	0.0958664	0.0937697	0.0819072	0.141626	0.0695817	0.0903887	0.0899339	0.17436	0.0997932	0.0866567	0.110899	0.0985316	0.0849664
	nrfA	0.145995	0.114828	0.136504	0.0818431	0.0803123	0.0741059	0.0841189	0.114252	0.136134	0.119118	0.127197	0.09087	0.117756	0.156523	0.139645
	nrfH	0.0256385	0.0246263	0.0287688	0.0313211	0.0350844	0.0332219	0.0267718	0.0444962	0.040071	0.0459613	0.040747	0.0237811	0.0405163	0.0449543	0.055243
	nxrA	0.0115839	0.0121347	0.0131436	0.0138933	0.0101651	0.0072442	0.0378799	0.0299139	0.0253029	0.013986	0.034476	0.0262252	0.0164617	0.0265019	0.0247296
	pfkA	3.25289	2.88232	3.08004	2.81986	2.88796	2.83679	2.60821	2.78113	2.8174	2.50513	2.5853	2.50888	2.70173	2.77534	2.79814
	pfkB	0.448415	0.426588	0.385528	0.387155	0.439835	0.406003	0.414734	0.375217	0.378001	0.282972	0.298188	0.308887	0.274599	0.281283	0.293739
	pfkC	0.0017165	5.41e-05	0.000875042	0.000116691	0.000102058	2.34e-05	7.32e-05	0.000136307	0.00014586	0.000108261	0.000821565	4.99e-05	0.00090066	5.12e-05	4.3e-05
	pfp	1.60656	1.75155	1.73992	1.83626	1.81902	1.81174	1.756	1.78553	1.68707	1.81986	1.74501	1.82322	1.64716	1.71178	1.6126
	pmoA	0.00010787	7.91e-05	0	0	0	0	0.00148376	0.000162208	0	0	0	0.000233069	0	0	0
	pmoB	0.000372146	0.000104076	0.000397035	0.000890348	9.92e-05	0.000428625	0.00241836	5.18e-05	0.000342736	0	9.1e-05	0	0.000327917	0.00126198	0
	pmoC	0.000514972	0.00218579	0.000886973	0.00602261	0.00359358	0.000898089	0.00390889	0.000577421	0	0	0.00150078	0.000902771	0	0.000474361	0
	porA	0.430642	0.390818	0.421975	0.284491	0.279956	0.27859	0.425312	0.446593	0.480451	0.395046	0.423039	0.247631	0.459467	0.506419	0.448809
	porB	0.505873	0.471586	0.514814	0.369488	0.396692	0.353181	0.548846	0.543669	0.561872	0.472806	0.533422	0.36248	0.534966	0.596341	0.538995
	porD	0.611777	0.621306	0.624561	0.548289	0.582007	0.57846	0.705856	0.738667	0.703359	0.673102	0.684932	0.593082	0.674892	0.682287	0.663797
	porG	0.152928	0.11911	0.149383	0.0631444	0.0671769	0.074349	0.12942	0.14976	0.151966	0.0979351	0.11849	0.0627248	0.151772	0.16602	0.161716
	ppc	0.482994	0.477385	0.457377	0.528521	0.556032	0.583971	0.350777	0.439161	0.392797	0.503895	0.43995	0.513509	0.562582	0.482292	0.563634
	pps	1.76324	1.62504	1.69262	1.59248	1.61273	1.60161	1.66039	1.70374	1.68207	1.55157	1.67255	1.55958	1.63511	1.63458	1.59729
	pqqA	0.144217	0.117992	0.127919	0.109838	0.0980932	0.0917455	0.121261	0.0927604	0.116244	0.0918222	0.104286	0.109877	0.109772	0.0954225	0.124688
	pqqB	0.0421617	0.0473286	0.0469782	0.0810582	0.0711714	0.0535855	0.0707372	0.0435399	0.049934	0.068674	0.0603618	0.0705216	0.0400209	0.0430993	0.0390531
	pqqC	0.0224052	0.0266565	0.0199135	0.05356	0.0469319	0.0363224	0.028611	0.024183	0.0252934	0.0309538	0.0341895	0.0494961	0.0270779	0.0274371	0.0197373
	pqqD	0.0189052	0.0319432	0.0230591	0.0245923	0.0241089	0.0226736	0.0245122	0.0308434	0.0268359	0.0204986	0.0296066	0.0223943	0.0280792	0.0295294	0.0248118
	pqqE	0.305579	0.259069	0.289921	0.194091	0.191217	0.178449	0.302867	0.292763	0.364016	0.227252	0.274106	0.201347	0.333299	0.312489	0.324868
	pqqF	0.291661	0.323913	0.356151	0.417507	0.389749	0.391614	0.508832	0.429722	0.403356	0.489811	0.470303	0.532751	0.422512	0.462228	0.483018
	psp	0.00532234	0.0084264	0.00591632	0.0119333	0.0095438	0.00971348	0.0106939	0.00440886	0.00297263	0.0151583	0.00794921	0.0126678	0.00859027	0.00729524	0.00366831
	pta	2.15431	2.04571	2.04325	2.04475	2.01708	2.12866	1.95735	2.04114	1.93228	2.1325	1.95221	2.11913	2.00336	1.9334	1.87544
	qhpA	0.000117426	0.000848853	0.000570921	0.00129583	0.00102041	0.000755304	0.00299456	0.000919696	0.00185883	0.00362059	0.00218403	0.00309038	0.00156204	0.00122897	0.00281491
	rnfA	0.18676	0.0897722	0.108799	0.0250447	0.0305658	0.0267755	0.0282514	0.0470815	0.0637599	0.0367004	0.0489571	0.0245017	0.123119	0.100647	0.137057
	rnfB	2.00524	1.79548	1.89313	1.29998	1.35742	1.38747	1.82651	2.01871	2.09479	1.5602	1.77995	1.29269	2.05202	2.04265	2.0309
	rnfC	0.198718	0.129888	0.146913	0.0695695	0.0804142	0.109159	0.087873	0.126353	0.144048	0.0847979	0.113062	0.0546781	0.235863	0.176874	0.279121
	rnfD	0.177848	0.0950295	0.129964	0.0452827	0.0494	0.0508607	0.0434269	0.0606035	0.0864556	0.0423777	0.0667183	0.0410638	0.130814	0.0970498	0.152445
	rnfE	0.537755	0.442645	0.48452	0.408204	0.40955	0.432836	0.442328	0.456137	0.474258	0.466494	0.449486	0.417583	0.614279	0.555301	0.640305
	rnfG	0.0541665	0.0314015	0.0409545	0.0134563	0.0173159	0.0216463	0.0157539	0.0266239	0.0340748	0.0175593	0.0322854	0.00874199	0.064713	0.0494176	0.0797828
	serA	1.84638	2.06583	1.95377	2.42241	2.31822	2.24243	2.24134	1.9042	1.93887	1.91364	2.01098	2.17649	1.68937	1.79676	1.77846
	serB	1.70825	1.79036	1.76123	1.80702	1.84545	1.83027	1.73154	1.80911	1.73952	1.85757	1.69616	1.81647	1.76295	1.76218	1.78345
	serC	0.435519	0.404027	0.403479	0.40898	0.406051	0.465818	0.437964	0.418794	0.410116	0.453362	0.439798	0.452801	0.462726	0.432413	0.418326
	thrH	0.0282542	0.0335706	0.0287441	0.0249321	0.020311	0.0326353	0.0245986	0.032749	0.0286121	0.0234628	0.029654	0.0235193	0.0445336	0.0342299	0.0231786
	tmm	0.113217	0.184689	0.136379	0.208566	0.233885	0.22108	0.124121	0.114202	0.0620583	0.204251	0.133886	0.174996	0.0934378	0.0837229	0.0689265
	torA	0.331148	0.361803	0.369234	0.337372	0.353822	0.295774	0.381886	0.40067	0.410919	0.341687	0.418113	0.286115	0.40986	0.414698	0.41311
	torC	0.0250109	0.0245842	0.0235497	0.032771	0.0232458	0.0218236	0.0542038	0.0387892	0.0425664	0.0342544	0.0675012	0.0457082	0.0667188	0.0704709	0.0805764
	torD	0.0148896	0.0096741	0.00906185	0.00994293	0.0103801	0.0104166	0.00633272	0.00728537	0.00836336	0.00788432	0.0071778	0.00573699	0.0125886	0.0114236	0.00798902
	torY	0.0308173	0.0107263	0.0167289	0.00257331	0.00184747	0.00339698	0.00640993	0.00755931	0.00577639	0.00351398	0.00533207	0.00240439	0.00613859	0.00759065	0.0101799
	torZ	0.244649	0.273989	0.254122	0.229805	0.225646	0.252208	0.223712	0.27305	0.258284	0.231155	0.232457	0.200867	0.210831	0.241683	0.246781
	vhcA	0.20134	0.215495	0.194722	0.106785	0.113533	0.123443	0.168199	0.200082	0.211016	0.176153	0.18005	0.0830809	0.243261	0.225305	0.225653
	vhcD	0.111851	0.0577899	0.0772153	0.0100948	0.0120153	0.00795279	0.0353001	0.0529153	0.0756184	0.0205163	0.0346737	0.00460247	0.0663185	0.0704883	0.0773005
	vhcG	0.187366	0.16973	0.155402	0.088638	0.098035	0.103206	0.110445	0.139888	0.160171	0.117051	0.123663	0.0579362	0.17933	0.172306	0.190814
	vhtG	0.124252	0.1019	0.110157	0.0507999	0.052463	0.053422	0.0889199	0.0951973	0.114884	0.0846613	0.106021	0.0510379	0.169452	0.129003	0.132416
	vhuA	0.135938	0.153004	0.139019	0.0779498	0.079296	0.0869341	0.11465	0.158246	0.151474	0.126982	0.138471	0.0675915	0.164749	0.163012	0.154856
	vhuD	0.0866731	0.0339068	0.0526854	0.00219268	0.00228906	0.0057481	0.0249815	0.0580634	0.0700278	0.0154565	0.0443004	0.00681887	0.101459	0.0750793	0.0974796
	vhuG	0.168043	0.169856	0.145572	0.0889941	0.0998384	0.102142	0.102957	0.152554	0.168355	0.117145	0.121396	0.0547155	0.172736	0.159356	0.163571
	xoxF1	0.018692	0.0322549	0.0331867	0.148465	0.178126	0.0695975	0.0682462	0.0242929	0.0234594	0.0364862	0.0475648	0.0588217	0.0187542	0.0279675	0.0211956
	xoxF2	0.00165719	0.00681737	0.00381465	0.0161218	0.0150766	0.00921832	0.0164139	0.00729253	0.00995583	0.0141403	0.0136812	0.0187291	0.00753969	0.00723055	0.00498198
	xoxF4	0.0145036	0.0395941	0.03295	0.0808463	0.0815167	0.0494166	0.0957123	0.0468579	0.0390666	0.0627333	0.0834734	0.0799735	0.0430933	0.0466465	0.0421806
	xoxF5	0.0568537	0.11887	0.113683	0.220314	0.206593	0.151974	0.308072	0.119871	0.109458	0.182254	0.230711	0.260733	0.101897	0.124345	0.117828

## Sheet: Table S2
Table S2 Detailed information of Fig. 4B
Fig. 4B_Color	Nitrogen cycle genes	Relative abundance (%)
		Sediment			Rsurface			Rsubsurface			Bsurface			Bsubsurface
	amoA_A	0	0	0	0.00344088	0.00207429	0.000355459	0.00248667	0	0	0	0	0.0005732	0	0.000165321	0.000547182
	amoA_B	0.00362888	0.0138025	0.00971882	0.0177062	0.0114308	0.0226375	0.0020993	0.00853	0.00210707	0.00398987	0.00837673	0.0120715	0.00316276	0.00486646	0.00277839
	amoB_A	0	0.000258754	0	0.011892	0.00717806	0.00125243	0.00165227	0	0	0	0.000259075	0.00178936	0	0.000293544	0.00234132
	amoB_B	0.0010776	0.000170114	0.00130889	0.000107422	0	0.000301641	0.00676046	0.00417358	0.000980272	0.00154363	0.00209543	0.00165146	0.00147265	0.0038076	0.00106306
	amoC_A	0	0	0.00050389	0.0330085	0.0215375	0.00862657	0.0112486	0	0	0	0.00962283	0.00606487	0	0.00266597	0
	amoC_B	0.00205446	0.0039748	0.00445881	0.0180877	0.0103609	0.00312559	0.0167201	0.00960732	0.00067418	0.0185853	0.0256241	0.0248212	0.00421167	0.0080307	0.00547938
	ansB	0.347576	0.370935	0.400083	0.339626	0.323095	0.365369	0.372239	0.358575	0.367368	0.387557	0.35501	0.386188	0.357744	0.374973	0.38416
	asnB	2.91066	2.78888	2.95046	3.00732	3.09731	2.84263	2.9339	2.67373	2.63701	3.0174	2.96097	3.16455	3.15862	3.10017	3.30013
	gdh_K00260	0.266221	0.356061	0.396758	0.446637	0.404671	0.312934	0.49937	0.418899	0.446641	0.332262	0.381621	0.3533	0.378178	0.435898	0.41661
	gdh_K00261	2.1899	2.90583	2.76824	3.68114	3.52182	3.44624	3.52912	3.39393	3.28121	3.25147	3.07232	3.39046	2.65551	2.89302	2.96678
	gdh_K00262	2.96651	2.34556	2.71319	1.92919	2.08977	2.16811	2.23554	2.23121	2.25954	2.0112	1.99552	2.0362	2.15083	2.181	2.11395
	gdh_K15371	2.49756	2.61847	2.50812	2.86415	2.93447	2.87183	2.28213	2.46697	2.31825	3.09771	2.39232	3.22151	2.10399	2.0784	2.00525
	glnA	9.05328	9.82306	9.30693	10.8905	10.6728	10.2153	9.56568	9.13365	8.80272	9.23279	8.8134	10.021	7.69489	8.17777	7.93704
	glsA	2.15037	2.40303	2.19414	2.76008	2.68527	2.63655	2.42681	2.33383	2.04488	2.53446	2.38094	2.66493	2.05501	2.03749	1.97143
	gs_K00264	0.528199	0.49872	0.514616	0.403156	0.399992	0.393578	0.38209	0.441461	0.490336	0.4746	0.42107	0.484639	0.43202	0.464831	0.394345
	gs_K00265	3.80552	3.90762	3.61033	3.7725	3.76601	3.8986	3.24437	3.44314	3.46554	3.56656	3.52113	3.95831	3.71799	3.58161	3.36106
	gs_K00266	15.7789	14.4845	15.3769	11.2376	11.2382	11.332	13.2465	14.1555	14.9106	12.5073	13.3689	11.3573	14.3513	14.7208	14.4737
	gs_K00284	1.70655	1.70911	1.65638	1.52019	1.40922	1.35754	1.7928	1.59345	2.00056	1.4933	1.65021	1.72116	1.73826	1.77084	1.65351
	hao	0.0844181	0.0482672	0.0642966	0.0300937	0.0231147	0.0260595	0.0614816	0.0719917	0.10841	0.0394484	0.0796169	0.0278403	0.0953598	0.107639	0.0995295
	hcp	1.28154	0.647552	0.877977	0.206508	0.252245	0.266646	0.396574	0.382917	0.434401	0.265727	0.298921	0.218539	0.391281	0.39496	0.457771
	hdh	0.00163712	0.000576372	0.000363414	0.00132614	0	0	0.000595682	0.00334243	0.00376558	0.00234708	0.00387952	0.000920713	0.00683348	0.00323601	0.00168671
	hzo	0.00799937	0.0049626	0.00854434	0.00643967	0.00124759	0.00210093	0.00989172	0.0180187	0.0244185	0.0121592	0.0214187	0.0102429	0.0326128	0.0256357	0.0177972
	hzsA	0.0642251	0.053712	0.0446932	0.00294933	0.00295753	0.000951886	0.0117962	0.00833089	0.00868902	0.00870444	0.00879683	0.000963588	0.0107128	0.0116996	0.0102827
	hzsB	0.0181895	0.0151984	0.0202786	0.0152534	0.0131926	0.0136111	0.016087	0.0113467	0.00629345	0.00645395	0.0163521	0.0107818	0.0124261	0.0121644	0.0149487
	hzsC	0.0119182	0.00995921	0.0067465	0	0	8.08785e-05	0.000944769	0.00293774	0.00502955	0.00530794	0.00402793	0.00110693	0.00706729	0.00540148	0.00246339
	nao	0.0832307	0.0587776	0.049636	0.05725	0.0567818	0.0758256	0.0408564	0.0474921	0.0304846	0.0336397	0.0325841	0.0386441	0.0234196	0.031404	0.0270084
	napA	2.21831	2.14363	2.18373	2.05022	2.03772	1.9579	2.41216	2.36254	2.53952	2.08444	2.42894	1.95202	2.44117	2.50583	2.48559
	napB	0.00229599	0.0102764	0.00970575	0.0374702	0.0399512	0.0294091	0.0105111	0.0178574	0.0170628	0.0133163	0.0321857	0.0332147	0.0283424	0.0199807	0.0432879
	napC	0.160081	0.139676	0.152925	0.140989	0.0999592	0.107214	0.198322	0.157675	0.159663	0.176984	0.238224	0.180675	0.240481	0.263603	0.287637
	narB	2.09455	2.19157	2.30007	2.64806	2.67525	2.51426	2.56976	2.49804	2.56924	2.5712	2.89861	2.69542	2.96412	2.94194	2.93107
	narC	0.79172	1.13969	0.962099	1.47478	1.52512	1.38576	1.23947	1.05263	0.928078	1.1693	1.16256	1.2794	0.925701	0.957839	0.891329
	narG	1.65578	1.6271	1.52951	1.24678	1.25899	1.63139	1.76139	2.22375	2.03461	2.1094	2.11449	1.63357	2.26999	2.06899	2.06821
	narH	1.0293	0.889259	0.887154	0.905669	0.918347	0.970133	1.02501	1.13142	1.0765	1.16254	1.12032	1.14468	1.11453	1.1555	1.11236
	narI	0.375973	0.360649	0.353154	0.332849	0.354943	0.494804	0.321355	0.463023	0.395176	0.484374	0.448008	0.415812	0.501355	0.415667	0.431007
	narJ	0.376832	0.358516	0.34989	0.292081	0.306306	0.372142	0.363038	0.42359	0.445985	0.550269	0.512833	0.387515	0.590646	0.55159	0.553915
	narV	0.0626256	0.0664425	0.077464	0.060714	0.0535526	0.0510413	0.104519	0.125263	0.154501	0.12068	0.174595	0.128341	0.251666	0.182085	0.229
	narW	0.00858535	0.00419473	0.0118544	0.00377337	0.00137084	0.00133272	0.00786326	0.0222801	0.0308709	0.0109496	0.0228213	0.00278304	0.047679	0.0292405	0.017687
	narY	0.702582	0.660122	0.583122	0.531006	0.658802	0.820393	0.504651	0.626905	0.479594	0.764444	0.648335	0.69723	0.514754	0.579593	0.49843
	narZ	1.87163	1.83313	1.72314	1.52767	1.57243	1.98653	1.97861	2.39868	2.25419	2.38964	2.35023	1.92737	2.62148	2.31662	2.37135
	nasA	3.54328	3.65881	3.82477	3.9795	3.89887	3.69299	4.22227	4.00771	4.21362	3.95536	4.30417	3.98812	4.27005	4.28038	4.23712
	nasB	1.28958	1.46035	1.27088	1.51689	1.56738	1.62662	1.25825	1.34734	1.18453	1.32739	1.18783	1.37395	1.08634	1.09689	1.02556
	nasC	0.0116366	0.0175449	0.0216467	0.0146493	0.0116769	0.0064717	0.0124125	0.0077868	0.00823898	0.0173369	0.0055144	0.0125895	0.00660413	0.00852835	0.0064153
	nifD	0.655849	0.359549	0.467589	0.182765	0.165677	0.252718	0.261953	0.27847	0.558532	0.128351	0.318914	0.157811	0.822332	0.604199	0.891285
	nifH	0.910348	0.735536	0.819424	0.400173	0.443235	0.543452	0.544683	0.417643	0.628307	0.471665	0.419887	0.486569	0.539594	0.528439	0.537723
	nifK	0.485281	0.367279	0.436493	0.193918	0.183277	0.257749	0.291021	0.297016	0.506618	0.190375	0.313974	0.162692	0.619377	0.520383	0.682976
	nifW	0.0230674	0.0134898	0.0121136	0.0180407	0.0174972	0.0102811	0.0147117	0.0099906	0.0269177	0.00965268	0.0281801	0.00271505	0.0746968	0.0503094	0.0944615
	nirA	1.61385	1.94337	1.77861	2.56879	2.47556	2.56123	1.94211	1.74072	1.49066	2.1088	1.85624	2.26895	1.54053	1.57128	1.40988
	nirB	4.08991	3.79516	3.72261	3.78762	3.8092	4.06831	3.36852	3.4074	3.30519	3.45149	3.46466	3.65238	3.82314	3.57306	3.72011
	nirD	3.5337	3.70512	3.44048	4.34983	4.33736	4.16499	3.67497	3.61253	3.13898	3.21189	3.34376	3.72869	3.14764	3.1026	3.07066
	nirK	1.66012	1.95987	1.85741	2.15151	2.27632	2.31898	2.20308	2.09893	2.0631	2.55798	2.19985	2.27415	2.16116	2.03532	2.14542
	nirS	2.61012	2.65272	2.60951	2.54169	2.50346	2.48257	2.85599	2.83183	2.87485	2.98655	3.08939	2.79536	3.32229	3.09971	3.48251
	nmo	10.4769	10.5555	10.6223	10.9975	10.9089	11.0621	10.2708	10.3239	10.2509	10.955	10.3527	11.307	10.0284	9.79678	9.74409
	norB	0.98274	0.898769	0.943689	0.78997	0.794864	0.997516	0.887032	0.936366	0.994625	1.27202	0.997461	0.735429	1.1978	1.08744	1.06024
	norC	0.0798378	0.0926193	0.0838157	0.0892823	0.083001	0.0689753	0.11427	0.0915515	0.106693	0.106077	0.113495	0.0949673	0.126426	0.134061	0.143369
	nosZ	4.13379	4.18051	4.11706	4.35322	4.45427	3.95979	4.39703	4.17702	4.25505	3.71972	3.92671	3.81962	3.53428	3.83894	3.90672
	NR	2.11118	2.0798	2.15897	2.17536	2.25812	2.33339	1.94673	1.97406	1.70432	2.18273	1.97331	2.1486	1.90969	1.88326	1.85562
	nrfA	0.432387	0.341406	0.39863	0.24074	0.231081	0.212881	0.224001	0.316629	0.369023	0.342393	0.346595	0.262379	0.323584	0.435173	0.377481
	nrfB	0.00952248	0.0156333	0.0185929	0.0119003	0.0111783	0.00900164	0.0404134	0.0466516	0.0470114	0.0394519	0.0486274	0.0137612	0.0380505	0.040288	0.0342283
	nrfC	2.36223	2.41885	2.72741	2.41369	2.42425	2.37737	3.30295	3.17129	3.23668	2.98294	3.23611	2.68343	3.42101	3.48235	3.5207
	nrfD	0.167349	0.168874	0.200261	0.0861336	0.0685681	0.0821783	0.261057	0.265349	0.313565	0.224589	0.252133	0.122753	0.333417	0.312683	0.339948
	nxrA	0.0370958	0.0457923	0.0426207	0.0177236	0.00866983	0.0107356	0.117595	0.143663	0.14605	0.0846894	0.11516	0.0339391	0.102953	0.122786	0.12652
	nxrB	0.0534816	0.0789298	0.0846026	0.0536018	0.0486326	0.043399	0.198928	0.208184	0.258515	0.143801	0.18246	0.101642	0.154252	0.212625	0.182865
	pmoA	0.000312353	0.00023209	0	0	0	0	0.00465192	0.00133052	0	0	0.000284035	0.000681915	0	0.000320839	0
	pmoB	0.0259418	0.0249992	0.0221778	0.0537032	0.0745137	0.0262379	0.022323	0.00694638	0.0102394	0.00884844	0.0198637	0.0257883	0.00993238	0.0161791	0.00636559
	pmoC	0.00149117	0.00747106	0.00303167	0.0175117	0.0103609	0.0026242	0.0112373	0.00168125	0	0	0.00427478	0.00264134	0	0.00256467	0
	ureA	0.451012	0.520227	0.463256	0.635356	0.638164	0.570969	0.444471	0.388214	0.402211	0.378458	0.442908	0.411705	0.339228	0.399576	0.413078
	ureB	0.250005	0.270173	0.244102	0.281336	0.312844	0.266802	0.239807	0.204903	0.196153	0.176186	0.250392	0.296129	0.183361	0.228175	0.249103
	ureC	0.886531	1.13821	0.999461	1.56941	1.53549	1.40506	1.28028	0.968192	0.974595	1.05423	1.228	1.44196	0.989009	1.1184	1.19302

## Sheet: Table S3
Table S3 Detailed information of Fig. 4C
Fig. 4C_Color	Sulfur cycle genes	Relative abundance (%)
		Sediment			Rsurface			Rsubsurface			Bsurface			Bsubsurface
	acuI	1.27178	1.52752	1.37898	1.72834	1.68795	1.66829	1.63669	1.52979	1.41964	1.70153	1.56191	1.7682	1.30968	1.33575	1.22194
	acuK	0.0128786	0.0231581	0.0182835	0.0325869	0.0333611	0.0330251	0.035658	0.0275713	0.0237451	0.0329169	0.0332383	0.0320902	0.0249589	0.0252631	0.0219521
	acuN	0.0826448	0.119444	0.0917442	0.156728	0.142286	0.143236	0.170249	0.137865	0.122478	0.143719	0.149015	0.172792	0.116006	0.112049	0.118845
	aprA	0.571926	0.464956	0.525164	0.446936	0.422454	0.397732	0.558605	0.518664	0.540629	0.502117	0.565637	0.506622	0.630157	0.604029	0.647441
	aprB	0.134247	0.108872	0.135716	0.120445	0.116569	0.11475	0.143015	0.137295	0.146842	0.137675	0.150891	0.125074	0.179261	0.171561	0.196223
	asrA	0.128751	0.117229	0.122946	0.107563	0.104717	0.111964	0.106858	0.108998	0.114075	0.0949234	0.106093	0.0967717	0.12658	0.114511	0.114152
	asrB	0.449827	0.380351	0.413784	0.292697	0.296664	0.291098	0.381473	0.381187	0.440257	0.36232	0.409674	0.319418	0.460812	0.456678	0.445233
	asrC	0.083508	0.0745081	0.0802708	0.0530834	0.0527972	0.0574485	0.0851451	0.0703854	0.0828896	0.0697906	0.0714564	0.0640946	0.0805945	0.0802917	0.0767901
	betA	1.7772	1.81138	1.73557	1.6611	1.70534	1.71083	1.60778	1.59164	1.58454	1.64148	1.56182	1.64458	1.56742	1.56856	1.55244
	betB	3.04063	3.19693	3.13954	3.44925	3.44456	3.48745	3.5622	3.32678	3.24306	3.36867	3.28485	3.48857	3.10994	3.13303	3.13271
	betC	0.609034	0.509849	0.540589	0.319683	0.331054	0.278075	0.35256	0.303106	0.322204	0.4149	0.410133	0.343046	0.381535	0.421403	0.379142
	comA	0.00301954	0.00248666	0.00347007	0.00281116	0.00192034	0.00143299	0.0039617	0.00234959	0.00363888	0.00379011	0.00515227	0.00418426	0.00374432	0.00315001	0.00395138
	comB	0.464166	0.464893	0.439733	0.44363	0.44936	0.450558	0.439672	0.453207	0.463885	0.409729	0.437909	0.453511	0.415451	0.434331	0.452014
	comC	0.0297817	0.0258892	0.0278263	0.0326003	0.0302127	0.024841	0.0405883	0.0373767	0.0414072	0.0372922	0.0431172	0.0409523	0.0360016	0.0413917	0.0317334
	comD	0.00943533	0.0101871	0.01162	0.0124419	0.0152715	0.0106113	0.0237154	0.0178709	0.0176667	0.0160501	0.0213202	0.0209767	0.0127256	0.0161236	0.0127606
	comE	0.151593	0.146348	0.15296	0.143172	0.135029	0.130438	0.15056	0.152656	0.165893	0.147863	0.171848	0.13271	0.170623	0.16685	0.168907
	cuyA	0.195473	0.195013	0.201058	0.176155	0.166873	0.173576	0.178317	0.168192	0.181177	0.174126	0.187357	0.19296	0.178246	0.190874	0.191167
	cuyZ	0.00510613	0.00314657	0.00295204	0.00107356	0.00106288	0.00178864	0.00365025	0.00502868	0.0035523	0.00191749	0.0038743	0.0036843	0.00319119	0.00496705	0.0082134
	cysA	2.63572	2.58561	2.57132	2.53527	2.59923	2.63717	2.39966	2.61538	2.62999	2.53997	2.50025	2.49098	2.52675	2.51869	2.45822
	cysC	5.53742	5.58853	5.56627	5.71265	5.67159	5.7656	5.48418	5.42916	5.3739	5.50814	5.44992	5.65811	5.3325	5.33037	5.33744
	cysD	1.55413	1.57364	1.58053	1.61665	1.60676	1.58545	1.55086	1.56003	1.56848	1.59849	1.60219	1.61782	1.61493	1.58512	1.62222
	cysE	1.81475	1.96608	1.85994	2.04731	2.09107	2.11099	1.84592	1.9336	1.84023	1.86359	1.84619	1.87382	1.69979	1.76486	1.79322
	cysH	0.667288	0.689753	0.6815	0.687565	0.684741	0.736566	0.626756	0.684868	0.653171	0.710141	0.652912	0.685209	0.650565	0.66845	0.670896
	cysI	0.867037	0.769679	0.785698	0.607794	0.600767	0.688574	0.638668	0.712441	0.694248	0.642277	0.673381	0.618965	0.690387	0.672977	0.672206
	cysJ	1.83879	1.88617	1.79885	1.8541	1.8801	1.90257	1.83622	1.79302	1.77235	1.91253	1.85865	1.91819	1.85302	1.83806	1.74997
	cysK	5.41858	5.18651	5.40975	5.13157	5.11682	5.12275	5.21318	5.22722	5.38974	5.21486	5.18214	5.12893	5.21829	5.2175	5.16309
	cysM	2.03923	2.02297	2.01668	2.06085	2.05438	2.025	2.02252	1.98108	2.03526	2.07066	2.0808	2.04678	2.06047	2.06896	2.08809
	cysN	2.02096	2.02792	2.07221	2.06126	2.06815	2.09744	1.88952	2.00348	2.12743	2.08405	2.02426	2.10283	2.14638	2.12035	2.13157
	cysN_cysC	1.25918	1.29975	1.28137	1.38911	1.38928	1.33255	1.24652	1.28675	1.28107	1.33431	1.32064	1.38782	1.24617	1.28186	1.26572
	cysO	0	0	0.000207239	0	0	0	0	0	0	0.000230411	8.98381e-05	0	0	0	0
	cysP	0.498132	0.436841	0.412483	0.382696	0.385524	0.36141	0.367472	0.335632	0.341417	0.336688	0.365546	0.37551	0.365762	0.365778	0.399869
	cysQ	1.18324	1.25261	1.2249	1.25108	1.25953	1.35917	1.12155	1.25427	1.1507	1.26318	1.20338	1.25479	1.123	1.15634	1.17134
	cysU	2.30798	2.38838	2.20252	2.44642	2.45597	2.37861	2.0408	2.09508	2.05174	1.98853	1.97641	2.06177	1.79861	1.88115	1.81435
	cysW	0.581897	0.598466	0.52986	0.569831	0.599781	0.575232	0.511124	0.514457	0.517671	0.480577	0.454821	0.463161	0.438114	0.441766	0.405761
	cysZ	0.166934	0.152233	0.152074	0.16323	0.169449	0.162288	0.119607	0.131105	0.121623	0.150186	0.138434	0.153355	0.158905	0.146009	0.161229
	dddA	0.00113698	0.000445534	0.00108733	0.00291301	0.00194379	0.00136391	0.00572251	0.00114728	0.00242026	0.00192345	0.00131588	0.00298753	0.000792288	0.000653053	0.00226901
	dddC	0.00827265	0.0087802	0.00733695	0.00661177	0.00879021	0.0102158	0.011125	0.0163692	0.0159874	0.0205303	0.0123878	0.0156134	0.0185303	0.0150495	0.0129245
	dddD	0.0227874	0.03462	0.0220492	0.051064	0.0471849	0.0512345	0.0512658	0.0341938	0.0358094	0.0458368	0.0451334	0.0545095	0.0355334	0.0337321	0.0382909
	dddK	0.00192039	0.000645106	0.00195387	0.000342514	0.000717437	0.000185371	0.000242997	0.000543039	0.00103301	0.000972501	0.00184102	0.000259514	0.000912157	0.00125208	0.000131594
	dddL	0.000877062	0.000930851	0.000806487	0.00094912	0.000800904	0.000428606	0.000434138	4.57426e-05	0	0.000250832	8.11154e-05	0.000112903	0.000123485	0.000290165	0.000189227
	dddP	0.226117	0.236316	0.225642	0.248367	0.244775	0.227093	0.225119	0.214623	0.213003	0.221326	0.211405	0.229907	0.211991	0.211799	0.2198
	dddQ	0.00072506	0.00099467	0.000779399	0.00132996	0.00196511	0.0016182	0.0010397	0.00129022	0.000892107	0.000842781	0.00181392	0.00114645	0.00119532	0.00181841	0.00150753
	dddT	0.0679501	0.0393933	0.0433156	0.0586394	0.0808471	0.0710153	0.0179297	0.0250123	0.00685453	0.0203585	0.0204453	0.0355732	0.00849713	0.012694	0.00597892
	dddW	0.010437	0.0149254	0.0181406	0.0191651	0.0166627	0.0148458	0.0194136	0.0201759	0.0200096	0.0224928	0.0272741	0.0179362	0.0240399	0.0268496	0.0204842
	ddhA	0.107513	0.099742	0.0958693	0.0718222	0.0707174	0.0906068	0.123919	0.154508	0.153307	0.125593	0.135006	0.103949	0.152917	0.13641	0.137929
	ddhB	0.000955735	0.000529948	0.000931637	0.000145562	0	0.00031927	0.00340767	0.00525035	0.00542594	0.000365843	0.00154247	0.000352766	0.00241306	0.00250829	0.00184308
	ddhC	0.000111443	8.54569e-05	0.000147914	0.000341366	0.000430566	0.000293042	0.000761191	0.000819011	0.00130798	0.000398306	0.00159236	0.00130857	0.000639424	0.00115857	0.000450269
	dmdA	0.150802	0.173767	0.173043	0.203068	0.19713	0.178297	0.211678	0.173549	0.165678	0.170736	0.179005	0.183129	0.15715	0.163534	0.167866
	dmdB	1.10285	1.29721	1.18506	1.29851	1.28518	1.28743	1.38072	1.21597	1.16402	1.48037	1.35887	1.44842	1.16249	1.19388	1.03972
	dmdC	1.23794	1.55405	1.41262	1.76489	1.73658	1.76334	1.69617	1.61333	1.45237	2.00984	1.7344	2.07147	1.41993	1.4527	1.29652
	dmdD	0.69186	0.916856	0.819478	1.09388	1.0731	1.03681	1.1832	1.09538	1.00996	1.24576	1.12082	1.20103	0.951736	0.989973	0.923323
	dmoA	0.0474495	0.0682294	0.0595366	0.0762	0.0750365	0.0788604	0.0664613	0.0644839	0.0552834	0.0602855	0.0569072	0.0670067	0.0404855	0.0398	0.0339026
	dmsA	2.31135	2.00758	2.25218	1.94188	1.8931	1.81736	2.20716	2.10809	2.33461	2.14423	2.2183	2.00323	2.38723	2.37691	2.42445
	dmsB	0.353833	0.325852	0.36009	0.311927	0.31723	0.317926	0.373117	0.351815	0.374154	0.34613	0.401967	0.329323	0.429972	0.428068	0.431387
	dmsC	0.391515	0.34612	0.37145	0.333645	0.327833	0.328267	0.293742	0.319926	0.328471	0.353302	0.337892	0.363502	0.351982	0.353747	0.348505
	doxD	0.000129476	7.19644e-05	7.66202e-05	7.66785e-05	0	8.47722e-05	0.000263963	9.44801e-05	0.000464269	0	0.000112057	1.04091e-05	9.64946e-05	0.000308428	8.41797e-05
	dsrA	0.43903	0.404415	0.440488	0.368339	0.373876	0.338986	0.404959	0.397514	0.425598	0.371788	0.407307	0.357502	0.458109	0.44149	0.490014
	dsrB	0.145172	0.10914	0.131196	0.0806921	0.0859356	0.0928068	0.108084	0.121285	0.133078	0.108739	0.124413	0.0917685	0.15516	0.142686	0.173413
	dsrC	0.0617829	0.0474968	0.0551896	0.035149	0.0395389	0.0436869	0.0436288	0.0594605	0.0535961	0.046291	0.0667282	0.0270703	0.0999365	0.0847684	0.102559
	dsrD	0.020816	0.0153108	0.0172321	0.0172257	0.0204708	0.0169603	0.00792324	0.0207691	0.00760359	0.0125191	0.0123737	0.0135081	0.0125652	0.0112104	0.00970117
	dsrE	0.00833707	0.00702777	0.00903066	0.00433536	0.00421574	0.00531954	0.0143247	0.0150796	0.0135921	0.011768	0.0163593	0.00537291	0.0263623	0.0204475	0.0326297
	dsrF	0.0113413	0.00585611	0.00974752	0.00474331	0.00639056	0.00482436	0.0193515	0.0160389	0.0167887	0.0110271	0.021554	0.00789913	0.0313088	0.0280793	0.0395106
	dsrH	0.00919814	0.0039735	0.00842939	0.00249142	0.00469745	0.00191637	0.00393329	0.0102545	0.00697874	0.00788207	0.00831632	0.00183204	0.0224064	0.0151565	0.0178985
	dsrJ	0.00560076	0.00270851	0.00537002	0.00187223	0.00137827	0.00257199	0.00202385	0.00333285	0.00405438	0.00356424	0.0040017	0.00184374	0.0081845	0.00683578	0.00835555
	dsrK	0.135074	0.0662837	0.0946054	0.0189766	0.022223	0.0226407	0.0548568	0.055534	0.0722757	0.0489623	0.0679932	0.0162433	0.125983	0.105143	0.105951
	dsrL	0.041198	0.0406328	0.048745	0.0247128	0.0199559	0.0250249	0.0595622	0.0742097	0.0703724	0.0513168	0.072235	0.0344958	0.0852952	0.0854369	0.094291
	dsrM	0.0850407	0.0962017	0.0868606	0.0943331	0.104585	0.101319	0.0898855	0.122663	0.0891547	0.112793	0.0945847	0.0942403	0.102212	0.0950952	0.094811
	dsrN	0.0395633	0.0337306	0.0371509	0.0316069	0.0335832	0.0264747	0.0355472	0.0317756	0.0428249	0.026532	0.0355107	0.0266529	0.0528476	0.0457281	0.0535532
	dsrO	0.0422411	0.0387987	0.0429455	0.0357599	0.0343934	0.0336325	0.0656161	0.0500226	0.0489644	0.0465446	0.0609712	0.0389136	0.0646233	0.069249	0.0578824
	dsrP	0.0329995	0.0262639	0.0365029	0.0163732	0.0144298	0.0169248	0.0436389	0.0499841	0.0575306	0.03813	0.0480481	0.0242441	0.0700443	0.0640652	0.0633819
	dsrT	0.0015355	0.00112096	0.000827445	4.68088e-05	5.49203e-05	1.54424e-05	0.000116067	0.000159637	0.000447907	0.00035653	0.000137055	0.000236141	0.000219779	0.000402217	0.000113092
	dsyB	0.452489	0.546701	0.500275	0.652216	0.666579	0.616771	0.605259	0.576884	0.534942	0.561638	0.55632	0.583044	0.503641	0.520601	0.511307
	fccA	0.0239229	0.0225046	0.02533	0.0262723	0.0212725	0.0232531	0.0337623	0.0398239	0.0419046	0.0498426	0.0434706	0.039768	0.0683886	0.0522878	0.0691276
	fccB	0.225783	0.213972	0.226633	0.177921	0.189614	0.184329	0.21848	0.210119	0.209507	0.208361	0.21048	0.197427	0.227795	0.218892	0.23084
	fsr	0.019487	0.012564	0.0131206	0.0174787	0.017325	0.0195874	0.0136432	0.0129984	0.0129279	0.0140544	0.0163183	0.016866	0.0235961	0.0168172	0.0210998
	gdh	0.384979	0.335625	0.383756	0.306817	0.319548	0.331592	0.319488	0.337608	0.359457	0.305815	0.313031	0.326393	0.329774	0.335151	0.337669
	glpE	2.37677	2.29191	2.32794	2.21046	2.2912	2.30639	2.2423	2.3802	2.29796	2.19337	2.19908	2.14857	2.46519	2.3141	2.5229
	hdrA1	0.361361	0.283344	0.306367	0.200272	0.193299	0.213452	0.224278	0.246834	0.295923	0.229767	0.245068	0.214108	0.29512	0.291629	0.295521
	hdrA2	0.424032	0.260626	0.329825	0.107264	0.114979	0.118813	0.19363	0.264572	0.347761	0.145965	0.209799	0.106161	0.31129	0.32559	0.337454
	hdrB1	0.0303556	0.0247934	0.0277094	0.00953295	0.00829551	0.0119188	0.0248562	0.0348842	0.0415658	0.0186205	0.0384388	0.0182069	0.0487853	0.049808	0.0572811
	hdrB2	0.0313977	0.0236894	0.0260671	0.0088535	0.00789683	0.0109566	0.0223461	0.0324428	0.0368659	0.0162333	0.0363791	0.0149093	0.0474759	0.0469387	0.0559277
	hdrC1	0.051009	0.0302304	0.0387295	0.0183391	0.0139855	0.0185421	0.0202685	0.0334996	0.0358893	0.0197939	0.0341835	0.0166958	0.0441699	0.0417951	0.0435584
	hdrC2	0.105835	0.0791887	0.089224	0.0557024	0.0538985	0.0591158	0.0640573	0.094132	0.0988988	0.0567682	0.078351	0.0498117	0.0991556	0.101533	0.0983061
	hdrD	0.299026	0.321126	0.313918	0.292786	0.288038	0.325049	0.287718	0.317123	0.330025	0.277681	0.289572	0.295982	0.306959	0.300923	0.285826
	hdrE	0.0019237	0.00145812	0.000941777	0.00120819	0.00208609	0.00172842	0.00487585	0.00202704	0.00157143	0.00098151	0.00177758	0.00144207	0.00124012	0.00173282	0.00125018
	hpsK	0.0516348	0.0443088	0.0453019	0.0572472	0.0562232	0.0540858	0.0557061	0.0542374	0.0607092	0.0478969	0.0583417	0.0549388	0.0597869	0.0594414	0.0536834
	hpsL	0.0260295	0.0224687	0.0261325	0.0287484	0.0278236	0.0285956	0.034202	0.0272511	0.0343034	0.0352336	0.0381493	0.0311877	0.0419436	0.042024	0.0376789
	hpsM	0.209286	0.17545	0.193248	0.218475	0.211044	0.200309	0.219928	0.20208	0.227072	0.185364	0.237654	0.215836	0.221261	0.250162	0.230428
	hpsN	0.238759	0.248973	0.228457	0.22883	0.230364	0.2447	0.207448	0.227439	0.228348	0.243744	0.220066	0.235811	0.237246	0.22323	0.234278
	hpsO	0.375805	0.41152	0.401097	0.481201	0.476603	0.454943	0.510155	0.419331	0.418754	0.418461	0.445048	0.475636	0.351806	0.389772	0.372843
	hpsP	0.520019	0.646312	0.557486	0.693514	0.690051	0.713819	0.628376	0.624544	0.561731	0.654367	0.610751	0.682869	0.481876	0.498701	0.452262
	hydA	0.0682579	0.0634535	0.0602173	0.0247758	0.0270378	0.0308896	0.0468089	0.0639669	0.0760266	0.0494849	0.0533572	0.0225475	0.0692667	0.0712734	0.0719576
	hydB	0.0389899	0.0384504	0.0373499	0.0173479	0.0171506	0.0217826	0.0188813	0.0334646	0.0339853	0.0268344	0.0251631	0.0141188	0.0341705	0.0314264	0.0357305
	hydD	0.0889202	0.0806141	0.0774639	0.0404066	0.0455755	0.0444346	0.0574856	0.0765289	0.0872738	0.0543051	0.0624621	0.027866	0.0872233	0.0851687	0.0923354
	hydG	0.00394463	0.00277307	0.00425148	0.00308604	0.00279438	0.00414807	0.00471405	0.00481582	0.00431392	0.00244319	0.00307275	0.00194216	0.00501083	0.00465755	0.00558677
	iseJ	0.00207793	0.00187209	0.000772245	0.00278168	0.00186027	0.00269837	0.00110263	0.000838793	0.00122816	0.0016206	0.00218361	0.00297449	0.00241077	0.000946775	0.000503682
	iseK	0.0100892	0.00672182	0.00682563	0.00609122	0.00531698	0.00469923	0.00328994	0.00375888	0.00637577	0.00349922	0.0039847	0.00425113	0.00497863	0.00529655	0.00456545
	iseL	0.000789321	0.00081321	0.000546751	0.000367131	7.55727e-05	0.000727206	0.000277002	0.000224184	0.000314988	0.000400445	0.000411064	0.000745048	0.000529235	0.000279581	0.000499115
	iseM	0.345145	0.30978	0.325907	0.388424	0.378174	0.334215	0.408505	0.338794	0.379703	0.325224	0.413349	0.394295	0.395634	0.427934	0.397969
	isfD	1.59739	1.80309	1.66698	1.98978	1.9391	1.84686	1.88409	1.6793	1.61156	1.85538	1.77152	1.9449	1.48265	1.55168	1.4403
	mccA	0.000824577	0.000225242	9.90416e-05	3.35689e-05	0.000104751	2.90118e-05	0.000184685	0.000259614	0.000269136	4.69528e-05	0.00033676	9.29011e-05	0.000129614	0.000350197	0.000273589
	mccB	0.211179	0.237556	0.227098	0.224283	0.231783	0.228029	0.224106	0.259107	0.247382	0.250559	0.212851	0.227678	0.216058	0.227363	0.210253
	mddA	0.00892165	0.0134173	0.0128913	0.0187905	0.0152649	0.0139226	0.0281875	0.0186638	0.0171376	0.0172309	0.0227213	0.0249968	0.0168586	0.0176307	0.0243812
	mdh	4.36168	4.09178	4.43309	3.88821	3.91808	4.03388	4.07404	4.3647	4.37384	4.15098	4.2419	4.09528	4.45803	4.43246	4.51427
	metA	0.155593	0.128208	0.153679	0.130977	0.128986	0.128155	0.132535	0.144276	0.159489	0.132919	0.140562	0.129601	0.164128	0.155565	0.160929
	metB	1.23743	1.2548	1.21143	1.2417	1.27581	1.2614	1.24039	1.2901	1.22881	1.20206	1.17873	1.2269	1.12631	1.1455	1.13841
	metC	2.92689	2.9407	2.95637	3.04751	3.02874	2.94107	3.29634	2.90596	2.9022	2.99747	3.00787	3.11301	2.86549	2.9616	2.97879
	metX	0.312902	0.331234	0.309111	0.319255	0.31428	0.309525	0.359161	0.312052	0.314334	0.314211	0.302812	0.295712	0.292329	0.288205	0.270572
	metY	0.382252	0.370563	0.369066	0.328706	0.34834	0.325807	0.345926	0.417668	0.35764	0.304078	0.312631	0.313904	0.327413	0.337553	0.316482
	metZ	1.09873	1.12632	1.09902	1.19428	1.20654	1.1851	1.1586	1.13524	1.11187	1.19661	1.14116	1.1787	1.15915	1.14076	1.22568
	msmA	0.0896172	0.138926	0.120593	0.175459	0.182637	0.183822	0.137554	0.122063	0.0991573	0.156011	0.144939	0.167125	0.103676	0.102634	0.0922829
	msmB	0	0	0	0	0	0	0	0.00041262	0.000201674	0.00021552	0	0	0	0.00022812	0
	mtoX	0.00598576	0.00681487	0.00597107	0.0219726	0.0239193	0.0171424	0.00759508	0.00484683	0.00309104	0.0101635	0.0108909	0.0126015	0.004484	0.00608383	0.00523053
	mtsA	0.0139422	0.0138784	0.0164746	0.00734691	0.00637605	0.00904703	0.0184995	0.0221545	0.0273398	0.0113592	0.0136929	0.00840616	0.0227995	0.0226431	0.0263132
	mtsB	0.18766	0.17867	0.183464	0.147185	0.149184	0.148329	0.138625	0.167346	0.180587	0.14625	0.158624	0.130622	0.155605	0.183801	0.189749
	nrnA	0.590043	0.592527	0.547835	0.575746	0.581244	0.602248	0.534766	0.520758	0.524483	0.448095	0.450476	0.44842	0.454276	0.467072	0.475762
	otr	0.0285399	0.0122448	0.0219003	0.00624543	0.00584761	0.00527741	0.0254205	0.034061	0.0407986	0.0146284	0.0311975	0.00468943	0.0631239	0.0548515	0.0637398
	phsA	0.164553	0.155991	0.16156	0.144452	0.153043	0.14226	0.184795	0.167708	0.160965	0.166691	0.173762	0.14641	0.164903	0.17013	0.171299
	phsB	0.0246911	0.0214195	0.0236937	0.0141343	0.0109849	0.0145165	0.0221882	0.0294576	0.0360004	0.0234192	0.0288616	0.0160222	0.044934	0.0384712	0.0437157
	phsC	0.0162123	0.0133477	0.0185909	0.0123818	0.00958535	0.00814126	0.0291523	0.0326181	0.0339409	0.0210941	0.0276132	0.017014	0.0403479	0.0388543	0.0403402
	prpE	1.40986	1.5789	1.49626	1.67621	1.65037	1.61707	1.71224	1.68335	1.59502	1.70223	1.66655	1.73313	1.53216	1.5491	1.44965
	psrA	0.0641623	0.0458042	0.0502273	0.0308385	0.0278407	0.0284365	0.0476921	0.0518374	0.0542679	0.0506475	0.0508463	0.0308049	0.0500847	0.0546533	0.0538302
	psrB	0.0028313	0.00217536	0.00127843	0.00123697	0.000214706	0.000819124	0.00205078	0.0020889	0.00351407	0.000606774	0.00130569	0.000316062	0.00319738	0.00219014	0.00140037
	psrC	0.00350541	0.00669951	0.00674287	0.0040973	0.00297723	0.00292721	0.0130099	0.010717	0.0115188	0.010192	0.010133	0.00389695	0.0107318	0.0105397	0.0086978
	pta	3.2022	3.09713	3.1804	3.06934	3.0946	3.21274	2.99762	3.10051	3.11993	3.19383	3.10533	3.10516	3.30439	3.16609	3.37083
	qmoA	0.0774689	0.0560882	0.0649787	0.0542992	0.0524377	0.0586082	0.0455091	0.0823722	0.0827636	0.0839138	0.0928724	0.0668335	0.117112	0.108461	0.111962
	qmoB	0.0653278	0.0412199	0.0518249	0.0190216	0.020223	0.026932	0.0342993	0.0664133	0.0738682	0.0356307	0.0630995	0.0296865	0.128729	0.100426	0.122112
	qmoC	0.0133452	0.0114273	0.0102793	0.003144	0.00251379	0.00295567	0.00854333	0.0103074	0.0145647	0.00868358	0.0110153	0.0070045	0.0140814	0.0151455	0.0117606
	rdlA	0.00858167	0.00563555	0.00865099	0.00372064	0.00408782	0.00607907	0.00282018	0.00503243	0.00712377	0.00449868	0.00517356	0.00335077	0.0100722	0.00845581	0.0101261
	rdsr	0.00913643	0.00749368	0.0140898	0.005008	0.00521066	0.00654158	0.0164671	0.0181331	0.019617	0.013607	0.0231755	0.00648943	0.0290258	0.0277142	0.0453603
	sat	0.936221	0.939322	0.913054	1.02667	1.03065	1.04456	0.876832	0.93025	0.867375	0.890064	0.894835	0.929859	0.900013	0.875251	0.892049
	sbp	0.465098	0.39708	0.465059	0.38014	0.354552	0.345474	0.434113	0.466484	0.537356	0.411979	0.468639	0.42541	0.494515	0.527714	0.513115
	sfnG	0.0938429	0.158616	0.110369	0.206284	0.199792	0.196935	0.171563	0.144426	0.116852	0.122926	0.12447	0.148043	0.0723467	0.086117	0.0864361
	sgpA	0.0117634	0.0119644	0.0103426	0.0131739	0.0132348	0.0153431	0.00801214	0.00783857	0.00683221	0.0136602	0.00728965	0.0117022	0.00633625	0.00504948	0.00345139
	sgpB	0.105716	0.0924562	0.101398	0.07261	0.0681214	0.0809729	0.094541	0.0917901	0.103077	0.105732	0.101424	0.0933315	0.125084	0.112953	0.134617
	sgpC	0.0341885	0.0338379	0.0359157	0.0357207	0.0301631	0.0267632	0.0394213	0.0311065	0.0330089	0.0529137	0.0502175	0.0464744	0.0524157	0.0503296	0.0562369
	shyA	0.145971	0.143303	0.139299	0.0723583	0.0696683	0.079387	0.10643	0.141591	0.157903	0.107962	0.128826	0.0595522	0.178191	0.178673	0.179238
	shyB	0.0192003	0.0188919	0.0185178	0.0117744	0.0105659	0.0132383	0.00996953	0.0231074	0.0205827	0.0162173	0.0142744	0.00849313	0.0166538	0.0164674	0.0180975
	shyC	0.137697	0.125354	0.131028	0.0718975	0.0761829	0.0884827	0.0899472	0.104425	0.0998109	0.102558	0.0968339	0.0808759	0.115407	0.108239	0.118871
	shyD	0.0900666	0.0821592	0.0835151	0.0431371	0.0495838	0.0494743	0.0514136	0.0763709	0.0883358	0.0589778	0.0638866	0.029356	0.0854249	0.0862459	0.0939166
	sir	1.27394	1.38382	1.41176	1.46653	1.43559	1.43418	1.71277	1.52609	1.50219	1.67167	1.68277	1.72952	1.6748	1.67543	1.71018
	slcC	0.70503	0.742721	0.718224	0.764229	0.742922	0.739993	0.74268	0.725318	0.732252	0.730259	0.706779	0.744717	0.679753	0.691151	0.662653
	slcD	0.0623795	0.0819945	0.077122	0.115996	0.101367	0.110945	0.137423	0.101207	0.0935342	0.128218	0.113461	0.140915	0.082061	0.0892695	0.0686476
	soeA	0.118836	0.12462	0.130765	0.130636	0.14591	0.135459	0.152436	0.163621	0.166439	0.162989	0.186551	0.134741	0.244545	0.217741	0.249055
	soeB	0.00870157	0.00916649	0.0129206	0.013237	0.012943	0.00991671	0.0224737	0.0188632	0.016422	0.0143959	0.0221926	0.0161596	0.0249725	0.0240673	0.0349811
	soeC	0.0120939	0.0102283	0.0130632	0.011195	0.0106451	0.0125573	0.0234918	0.0196237	0.0200198	0.0177324	0.0239698	0.016493	0.0380207	0.0285705	0.0357765
	sor	0.0299564	0.0108439	0.0257161	0.000620776	0.0010704	0.00293322	0.00410448	0.00640678	0.00680434	0.00429863	0.005934	0.00095504	0.0165285	0.0112663	0.0105734
	sorA	0.101183	0.137123	0.129186	0.175554	0.184253	0.179987	0.161851	0.149969	0.130352	0.143449	0.136725	0.151795	0.112373	0.117293	0.11191
	sorB	0.0173679	0.0112804	0.0114677	0.00576372	0.00607423	0.00638947	0.00900092	0.00906628	0.00945036	0.0102072	0.011491	0.00782999	0.0141663	0.0123796	0.0148765
	soxA	0.0805131	0.0604715	0.0644722	0.0466088	0.0490563	0.0441877	0.0409261	0.0529813	0.0567704	0.0605198	0.055841	0.0475511	0.0659125	0.0577529	0.0695704
	soxB	0.565741	0.532877	0.573967	0.511238	0.505753	0.52232	0.450774	0.502126	0.464848	0.545357	0.507042	0.504136	0.517374	0.516312	0.496821
	soxC	0.303524	0.345206	0.330735	0.407258	0.408156	0.45185	0.346982	0.359475	0.333805	0.389024	0.339543	0.398825	0.325196	0.31443	0.321374
	soxD	0.0369222	0.0349012	0.0432188	0.0339484	0.0269154	0.0312736	0.054438	0.0526997	0.0621074	0.0547063	0.0614775	0.0464928	0.0754301	0.0644129	0.0739011
	soxL	0.00405101	0.00188391	0.00505352	0.00158256	0.00192777	0.00187148	0.0109066	0.01025	0.00829444	0.00279334	0.00508821	0.00359333	0.0060758	0.00564429	0.00952292
	soxX	0.177104	0.191632	0.187337	0.233486	0.237147	0.221618	0.255095	0.187683	0.180899	0.24708	0.249676	0.252338	0.212231	0.217088	0.229432
	soxY	0.246868	0.271936	0.258877	0.301256	0.280697	0.329514	0.266848	0.246038	0.245663	0.254491	0.265329	0.278811	0.265405	0.247344	0.295953
	soxZ	0.215289	0.227001	0.221153	0.231887	0.231275	0.248052	0.239018	0.237476	0.241029	0.237231	0.263077	0.256879	0.263715	0.261304	0.268685
	sqdB	0.668191	0.595095	0.653583	0.575078	0.539277	0.52925	0.654231	0.590632	0.655448	0.570378	0.628588	0.566926	0.665996	0.674004	0.675668
	sqdD	0.00144857	0.000552867	0.00148858	0.000598375	0.000725112	0.00171022	0.000356433	0.000380527	0	0.000664671	1.36848e-05	0.00123739	0.000239548	0	0.000144789
	sqdX	0.693366	0.740905	0.689462	0.724835	0.735709	0.771071	0.663467	0.695504	0.64346	0.707414	0.650999	0.707142	0.652123	0.666339	0.673532
	sqr	0.101176	0.121673	0.120336	0.108922	0.121024	0.119532	0.10319	0.122375	0.116776	0.131202	0.119727	0.0998362	0.156206	0.136955	0.149644
	sreA	0.00658933	0.00427859	0.00474385	0.00306678	0.00393038	0.00260204	0.00522834	0.00712944	0.00762184	0.00479198	0.00484772	0.00215405	0.00803628	0.00564411	0.00482132
	sreB	0.00100734	0.000478155	0.00327957	0.00121564	0.00145471	0.00132551	0.0018702	0.0030484	0.00356156	0.000855076	0.00331895	0.000657861	0.00576358	0.00601692	0.00667209
	sreC	0	7.49996e-05	0.000100331	0.000109102	6.628e-05	4.83333e-05	9.40587e-05	4.861e-05	0.000137962	0	0.000272317	0	0.00129133	0.000743013	0.000886991
	sseA	0.137523	0.175755	0.139904	0.218114	0.23314	0.236497	0.150445	0.173606	0.13046	0.180782	0.157509	0.177347	0.141242	0.145205	0.125392
	ssuA	1.42785	1.0107	1.28222	0.870071	0.847878	0.796711	1.2507	1.13362	1.3441	1.08691	1.22064	0.977419	1.44787	1.41771	1.37946
	ssuB	3.20816	3.19471	3.19256	3.25194	3.27123	3.24621	2.93696	3.0801	2.96208	2.91886	3.00641	3.06301	2.96722	3.00991	3.04083
	ssuC	1.1832	1.21278	1.19413	1.26141	1.26161	1.25169	1.20816	1.2066	1.20608	1.25758	1.24163	1.27849	1.17498	1.18251	1.15371
	ssuD	1.32615	1.60007	1.43308	1.82925	1.80513	1.86102	1.54425	1.46405	1.39063	1.56581	1.52822	1.67755	1.29601	1.33957	1.29293
	ssuE	0.385746	0.412044	0.371929	0.452503	0.459368	0.465276	0.407456	0.389115	0.369076	0.411262	0.390777	0.44195	0.40874	0.393267	0.409133
	sudA	2.63202	2.43144	2.52656	1.99516	2.00159	2.04155	2.25977	2.4036	2.5626	2.22761	2.3322	2.15214	2.47155	2.51536	2.4094
	sudB	0.126289	0.125463	0.134425	0.0906914	0.0993796	0.0953555	0.160208	0.165116	0.16102	0.130096	0.134708	0.102425	0.130674	0.134715	0.1297
	sulP	2.19743	1.99993	2.10549	1.91948	1.85855	1.8807	1.96172	1.96192	2.08528	2.01078	2.03105	1.90344	2.18962	2.14866	2.18543
	suyA	0.0473021	0.0507556	0.0541866	0.059435	0.0684881	0.0536653	0.0955529	0.0873099	0.0918214	0.0671348	0.0854574	0.0721811	0.0814558	0.089614	0.0790755
	suyB	0.0229912	0.032336	0.0297223	0.0351734	0.0404066	0.0402232	0.0295724	0.0356607	0.0301597	0.0364578	0.041214	0.0372183	0.033179	0.035189	0.0325256
	tauA	0.290566	0.25505	0.267572	0.232128	0.234095	0.213632	0.280833	0.268992	0.281528	0.232897	0.251488	0.265457	0.287313	0.28705	0.300793
	tauB	1.10443	1.10269	1.13454	1.16741	1.15418	1.14447	1.01665	1.124	1.15011	1.05652	1.08596	1.08828	1.21703	1.15576	1.21519
	tauC	0.0954137	0.103229	0.0921483	0.125851	0.128038	0.119434	0.113063	0.103703	0.111119	0.0987968	0.129276	0.121797	0.143036	0.131855	0.15195
	tauD	0.955358	0.879552	0.916918	0.797931	0.804541	0.767842	0.814706	0.842306	0.847571	0.800934	0.831504	0.775336	0.836722	0.853559	0.847493
	tauE	0.00769674	0.0068244	0.00668909	0.00434146	0.00292456	0.00682017	0.00804191	0.00600581	0.0107254	0.0044145	0.00543452	0.00387247	0.0074144	0.00862238	0.00860928
	tauX	0.0056209	0.00501927	0.00688881	0.00766248	0.0062256	0.0063237	0.00878466	0.00777609	0.00853575	0.00887296	0.0104767	0.00613445	0.0107657	0.00952542	0.00680046
	tauY	0.0574642	0.0764324	0.0702198	0.0849348	0.0885799	0.0875641	0.0595602	0.063314	0.0586112	0.0659641	0.0705718	0.0869283	0.0541586	0.0634998	0.0599673
	tauZ	0.0293969	0.0262838	0.0247256	0.0138555	0.016048	0.0170032	0.0263725	0.025044	0.025074	0.0281981	0.0264137	0.0250983	0.0291656	0.0288251	0.0339632
	tbuB	0.0259104	0.0294564	0.0298245	0.0353546	0.03789	0.0406331	0.0270206	0.0297948	0.0280068	0.0259243	0.032382	0.0250162	0.0366301	0.0330196	0.0308522
	tbuC	0.0930854	0.0880496	0.0880251	0.0835904	0.0845813	0.0964159	0.0824131	0.0903791	0.0803151	0.112271	0.100518	0.0995126	0.110974	0.104447	0.101191
	tetH	0.00201934	0.0021984	0.00363857	0.00328303	0.00375334	0.00231549	0.00663898	0.00444052	0.00362604	0.0036975	0.00406092	0.00432275	0.00294849	0.00311855	0.00395659
	tmm	0.0503954	0.0779016	0.0602153	0.083176	0.091597	0.0901254	0.0512379	0.047814	0.0283508	0.0934994	0.0591473	0.0750394	0.0419925	0.0385674	0.0285959
	tmoC	0.0817719	0.0873111	0.0835559	0.0992706	0.107451	0.109991	0.0700867	0.0842318	0.0669376	0.0760845	0.0776511	0.0860899	0.0778458	0.0763391	0.0865318
	tmoF	0.0293437	0.021259	0.0209651	0.0180216	0.0197116	0.0242286	0.0214027	0.0220487	0.0177007	0.0334546	0.0218387	0.0262596	0.0275668	0.0214596	0.0244449
	toa	0.256034	0.286538	0.268276	0.247733	0.235034	0.240476	0.261922	0.293082	0.324105	0.239609	0.244696	0.224775	0.254002	0.259256	0.26663
	touC	0.00773358	0.00389581	0.00470095	0.000904726	0.00115503	0.00187333	0.001553	0.00310766	0.0038702	0.0033086	0.00452474	0.00278335	0.0129936	0.0104445	0.0131388
	touF	0.0594033	0.0529554	0.0496784	0.0531922	0.0474606	0.0558658	0.0453437	0.0543004	0.0439647	0.0708533	0.0607375	0.0601562	0.0665003	0.0593055	0.0552701
	tpa	1.1547	1.15395	1.13468	1.1534	1.15908	1.09701	1.14697	1.13855	1.20112	1.03524	1.08367	1.09346	1.06734	1.08183	1.09746
	tsdA	0.244107	0.218004	0.241727	0.204005	0.188747	0.193213	0.244567	0.256056	0.271109	0.248297	0.244724	0.233865	0.313652	0.284692	0.317277
	tsdB	0.0421623	0.0345121	0.0352975	0.0256636	0.0194074	0.0318826	0.0365452	0.0468885	0.0537139	0.0593821	0.056787	0.0452928	0.0935282	0.0723213	0.0910003
	ttrA	0.334687	0.382373	0.373824	0.378279	0.385666	0.389149	0.426105	0.438274	0.428737	0.422156	0.429515	0.440311	0.397797	0.41082	0.409956
	ttrB	0.248657	0.222887	0.269237	0.194093	0.205881	0.196467	0.322403	0.305346	0.338874	0.27114	0.317006	0.229691	0.382843	0.374359	0.354826
	ttrC	0.0425671	0.0303087	0.0388069	0.0274502	0.0244048	0.0239449	0.0530824	0.0583183	0.0685196	0.0537156	0.0590136	0.0354593	0.0956458	0.0790331	0.0932674
	tusA	0.665801	0.773604	0.721808	0.82477	0.841597	0.830081	0.792423	0.825617	0.805569	0.751777	0.744513	0.746609	0.801365	0.756321	0.781696
	tusB	0.466308	0.543653	0.468398	0.592013	0.598951	0.563124	0.463523	0.412539	0.408664	0.368012	0.392178	0.403051	0.346883	0.372438	0.335725
	tusC	0.00140054	0.0024835	0.00231191	0.00229614	0.00183132	0.00240415	0.00289659	0.00236139	0.00290031	0.00243046	0.00200476	0.0020506	0.00383238	0.00203483	0.0015337
	tusD	0.312944	0.273725	0.295611	0.251517	0.261353	0.244047	0.268738	0.258906	0.278911	0.264585	0.263645	0.262887	0.254916	0.275777	0.248598
	tusE	0.264502	0.299284	0.275112	0.250302	0.256418	0.2723	0.281996	0.304602	0.29774	0.30621	0.306453	0.241993	0.356437	0.331749	0.354269
	xsc	0.595463	0.61665	0.572258	0.668323	0.659397	0.583855	0.676759	0.651004	0.629049	0.5774	0.633383	0.638777	0.616782	0.597691	0.5865
	yihQ	0.0420259	0.0352652	0.0387973	0.0354938	0.0360177	0.0409788	0.0258204	0.0329121	0.0334744	0.0183015	0.022323	0.0196855	0.022315	0.0240647	0.0183065

## Sheet: Table S4
Table S4 Detailed information of Fig. 4D
Fig. 4D_Color	Phyla/Subphyla	Relative abundance (%)
		Sediment			Rsurface			Rsubsurface			Bsurface			Bsubsurface
	Acidobacteria	0.235911	0.429206	0.510376	0.474892	0.44838	0.411452	0.93283	0.631041	0.661908	0.789863	0.88211	0.705077	0.701022	0.797343	0.659828
	Actinobacteria	33.4816	42.901	35.6629	44.8455	48.1609	50.5914	33.909	39.1452	31.6375	35.8406	32.2778	36.4949	24.3235	27.008	22.5536
	Alphaproteobacteria	13.9199	17.0463	16.0268	20.3827	18.6885	16.5027	17.4703	14.2469	15.1661	20.6667	18.5767	21.5016	13.5732	14.5953	13.2806
	Apicomplexa	0.0280597	0.0217116	0.0278742	0.017797	0.0168231	0.0152237	0.0253069	0.0210847	0.0218617	0.0168115	0.0198788	0.0178776	0.0211191	0.0223299	0.0237604
	Aquificae	0.0115456	0.00525969	0.00897043	0.00405472	0.00551946	0.00357625	0.00524852	0.00650448	0.00853043	0.00303052	0.00593001	0.00288161	0.00909552	0.00850057	0.0122823
	Armatimonadetes	0.0106046	0.0119007	0.0136519	0.0173635	0.0136678	0.0121489	0.0229827	0.0154598	0.0186109	0.0133147	0.015315	0.0139559	0.0143617	0.0155112	0.0133069
	Artverviricota	1.03887e-05	0.000177892	5.73625e-05	0	2.98522e-06	0.00112491	0.000317639	0.000706439	8.58448e-05	0.000197631	5.08625e-06	0.000157138	0.000473403	0.000175899	0.00134387
	Bacillariophyta	0.00643774	0.00273432	0.00346341	0.00176088	0.00166867	0.00174875	0.00212629	0.0027412	0.00298471	0.00266707	0.00335351	0.0061185	0.00256297	0.00311507	0.0028069
	Bacteroidetes	4.93666	1.65421	3.19037	0.817153	0.960925	1.13587	0.873623	0.850818	1.1542	1.05185	1.34986	1.42382	2.14005	1.72376	1.68083
	Balneolaeota	0.0125875	0.00619379	0.00772179	0.00357806	0.00302181	0.00317987	0.00221646	0.00242628	0.00306901	0.00258427	0.00303204	0.00251288	0.00287795	0.00363102	0.00343984
	Betaproteobacteria	9.69928	8.75023	10.7448	7.79857	7.02664	7.09446	14.0522	15.3559	19.3152	14.2113	17.6512	11.9072	27.4458	23.2315	27.5067
	Caldiserica	0.00490635	0.00348985	0.00411954	0.00163518	0.00234105	0.00183055	0.00180444	0.00133062	0.00159258	0.00119134	0.00158901	0.00128529	0.0010438	0.00151136	0.00168213
	Calditrichaeota	0.0107603	0.00498786	0.00889257	0.00275045	0.00311145	0.00228786	0.00409103	0.00349286	0.00524343	0.00317833	0.003668	0.00306919	0.00421845	0.00486175	0.0046721
	Candidatus Bipolaricaulota	0.00766967	0.00816496	0.00828945	0.00546742	0.00445293	0.0047342	0.00826693	0.00831718	0.0106668	0.00528844	0.0065344	0.00363426	0.00677831	0.00851181	0.008877
	Candidatus Cloacimonetes	0.00402002	0.00167379	0.00228457	0.000287494	0.000330994	0.000339029	0.000294922	0.000292894	0.000650637	0.000636359	0.000586175	0.000308105	0.00105029	0.0010201	0.00126081
	Candidatus Korarchaeota	0.000227188	0.000184532	9.53676e-05	6.40776e-05	3.50209e-05	3.8452e-05	8.99286e-05	0.000118081	0.000246019	1.85845e-05	0.000101405	8.11901e-06	0.000304386	0.000161738	0.00014445
	Candidatus Lokiarchaeota	0.000512575	0.000207339	0.000670966	1.77013e-05	2.5524e-05	4.02236e-05	3.236e-05	0.000152325	0.000102279	4.30252e-05	0.000189813	1.33776e-05	0.000520607	0.000283934	9.37114e-05
	Candidatus Micrarchaeota	0.00022373	3.67122e-05	9.93595e-05	4.05906e-05	1.79988e-05	0	0	0	6.69104e-05	0.00014232	0	0	0	2.14325e-06	0
	Candidatus Omnitrophica	0.00550977	0.00306793	0.00597442	0.00207132	0.0020606	0.00152147	0.00319394	0.00442632	0.00531456	0.00128463	0.00308243	0.00161032	0.00395113	0.00466535	0.00420833
	Candidatus Saccharibacteria	0.00439494	0.00345527	0.00503662	0.0108415	0.0153469	0.0143631	0.0103419	0.00546872	0.00633726	0.00536187	0.0106793	0.0130995	0.00715392	0.00767956	0.00444757
	Cercozoa	0.000475473	0.000117621	0.000387703	0.000105154	9.03807e-05	0.000378465	0.000622622	0.000424088	0.000484272	0.000152202	0.000516546	0.00050422	0.00105584	0.000710904	0.000336923
	Chlamydiae	0.0105419	0.00385178	0.00812816	0.00551424	0.00552272	0.00513423	0.00640418	0.00372378	0.00580962	0.00251304	0.00515267	0.00422889	0.00578871	0.00618706	0.00707826
	Chlorobi	0.114773	0.0611902	0.0890601	0.033043	0.0335275	0.0305132	0.0609837	0.0626558	0.0819056	0.039814	0.0595031	0.0332559	0.0738127	0.0788241	0.0709678
	Chloroflexi	0.757873	0.689855	0.866064	0.629449	0.600049	0.559701	0.570234	0.630164	0.822064	0.412791	0.545208	0.402546	0.619892	0.649391	0.598868
	Chlorophyta	0.0148741	0.0210422	0.0204634	0.0232036	0.0217442	0.0181847	0.0250339	0.0237377	0.0231613	0.0194915	0.0235699	0.0211482	0.0197611	0.023455	0.0206902
	Chordata	0.170206	0.095735	0.138324	0.104693	0.0842662	0.0985999	0.300012	0.281899	0.0950061	0.314133	0.0941591	0.206387	0.203815	0.187707	0.214285
	Chrysiogenetes	0.011314	0.00532311	0.00657568	0.00174762	0.00295283	0.00173293	0.00323951	0.00321667	0.00451959	0.00184449	0.00319526	0.00283207	0.00428403	0.00522525	0.00597299
	Ciliophora	2.58153e-05	1.23275e-05	7.74875e-05	0.000626886	0.00128511	0.000486436	0.000165157	0	0	3.1259e-05	0.000334929	0.000286588	1.27537e-05	0.000203837	0.00013484
	Coprothermobacterota	0.000863697	0.000696872	0.000932241	0.000214939	0.000337946	0.000492382	0.00146312	0.000680912	0.0019173	0.000121083	0.000504655	0.000211096	0.000333491	0.000433622	0.000649017
	Cossaviricota	0.000187721	0.000108134	8.8267e-05	5.98034e-05	5.63069e-05	2.64227e-05	4.46307e-05	0.000209766	0.000131942	0	0.000101915	0.000756532	0	0	8.7663e-06
	Crenarchaeota	0.0118131	0.00969885	0.0139591	0.0104524	0.0085056	0.00850331	0.0116121	0.00974408	0.0126558	0.00779246	0.010556	0.00928802	0.0113605	0.0124964	0.0144211
	Cressdnaviricota	0.000117401	0.000141561	8.11969e-05	3.09482e-05	0	0	4.2393e-05	6.40265e-05	0.000116207	5.14133e-06	2.58935e-05	1.04772e-05	4.76483e-05	4.34209e-05	6.99632e-05
	Cyanobacteria	2.58304	0.609088	0.892782	0.295975	0.247849	0.246532	0.295462	0.283763	0.348168	0.225092	0.277802	0.965958	0.30785	0.329537	0.323809
	Deferribacteres	0.0125097	0.00590638	0.0112982	0.00369755	0.00318077	0.00484089	0.00439671	0.00535627	0.00589121	0.00256052	0.00488445	0.00485167	0.00763776	0.0069815	0.00905876
	Deinococcus-Thermus	0.66481	0.542831	0.477842	0.327689	0.334151	0.30751	0.357661	0.353215	0.388731	0.264337	0.324142	0.293311	0.309913	0.354436	0.366292
	Deltaproteobacteria	6.28677	3.8704	4.83885	2.31711	2.02199	1.95923	3.1371	3.26338	3.95497	2.42985	3.15331	2.14136	3.7544	3.86007	3.32631
	Dictyoglomi	0.00200196	0.000364754	0.00189323	3.72209e-05	0.000274983	0.000133974	0.00051031	0.000547945	0.000995915	0.00021508	0.00116184	4.64947e-05	0.00147052	0.00139542	0.00105305
	Dividoviricota	5.31529e-05	0.000116485	5.55091e-05	0.000140428	4.52114e-05	4.18482e-05	0	5.38152e-05	8.35645e-05	0.00011766	3.22082e-05	0	8.1214e-05	4.19448e-05	3.8189e-05
	Duplornaviricota	6.24223e-05	0.000159712	7.93523e-05	0	0	2.69721e-05	7.19903e-05	0.000132776	0.000133139	7.41174e-05	6.15708e-05	0.000223317	8.19533e-05	8.21323e-05	0.000169141
	Elusimicrobia	0.00448779	0.00253312	0.00575605	0.0026936	0.00298084	0.00354723	0.00644438	0.00634517	0.00785676	0.00231662	0.00433147	0.00354652	0.00470952	0.00578108	0.00605332
	Epsilonproteobacteria	0.140976	0.052321	0.165309	0.0293725	0.0321473	0.0292607	0.0543945	0.0427693	0.0586366	0.0334004	0.0611708	0.0376374	0.152034	0.0742921	0.14193
	Euglenozoa	0.0149706	0.0159015	0.0174729	0.0169937	0.0187597	0.0163278	0.019834	0.0176839	0.019758	0.0147511	0.0173361	0.0158296	0.0151048	0.0169409	0.0175712
	Euryarchaeota	0.476711	0.451606	0.534693	0.428739	0.425801	0.395635	0.446366	0.441053	0.480849	0.383066	0.426429	0.365756	0.412079	0.464867	0.43189
	Evosea	0.00249296	0.000929461	0.00170953	0.000555848	0.000560816	0.000290635	0.000382433	0.000572442	0.000768753	0.000113603	0.000838749	0.000384449	0.00117336	0.000666698	0.000677107
	Fibrobacteres	0.00241718	0.0011082	0.00148684	0.00184386	0.00133514	0.00174926	0.00139386	0.00164965	0.00138965	0.00143408	0.00124372	0.00224568	0.0016491	0.00182115	0.00160961
	Firmicutes	3.49009	1.52183	2.41205	1.04658	1.01962	0.886751	2.24403	1.66843	1.74846	0.886888	1.21026	1.00838	1.4589	1.55801	1.53324
	Fusobacteria	0.0361092	0.0117245	0.0249471	0.00368678	0.00499338	0.00368295	0.00975062	0.00769362	0.00932659	0.00234819	0.00630945	0.00512455	0.0138245	0.0105245	0.0120098
	Gammaproteobacteria	8.44489	6.93238	8.12911	6.21137	5.69945	6.99855	8.26295	7.52104	7.96933	8.97505	7.80408	8.09008	9.50347	8.65835	10.4211
	Gemmatimonadetes	0.109933	0.289681	0.330167	0.368409	0.306278	0.257116	0.641696	0.521531	0.489394	0.51788	0.708731	0.87884	0.489119	0.752527	0.955528
	Hofneiviricota	0	0	0	0	0	0	0	0	2.67462e-05	0	2.55011e-05	0	0	3.06168e-05	8.40643e-05
	Ignavibacteriae	0.0427239	0.0133371	0.0468274	0.0115642	0.0192333	0.0101963	0.0291808	0.0245203	0.0354259	0.0109812	0.029645	0.00761787	0.0296981	0.0373199	0.0393429
	Kiritimatiellaeota	0.0422706	0.0201508	0.0234266	0.00720392	0.00613924	0.0055968	0.00847135	0.0115778	0.0151306	0.00740744	0.0106884	0.00776361	0.0136655	0.0171073	0.0149242
	Kitrinoviricota	0.000456858	0.000137162	0.000182512	0.000293351	0.000385503	0.000272089	8.71467e-05	4.36623e-05	1.08931e-05	2.38712e-06	0.000118713	1.41408e-05	4.04508e-05	0.000151788	0.000253283
	Lenarviricota	0	0	0	0	2.62646e-05	0	3.5834e-05	2.36232e-05	0	9.22237e-06	2.41102e-05	4.55594e-05	2.09367e-05	7.1996e-05	1.25206e-05
	Negarnaviricota	1.81796e-05	1.99341e-06	3.21999e-05	3.91058e-06	3.8823e-06	0	7.14023e-05	1.2281e-05	6.7489e-05	9.69182e-06	7.97569e-06	0.000197205	0.00023916	6.90421e-05	1.0028e-05
	Nitrospirae	0.0432833	0.0397032	0.0543077	0.043565	0.0358632	0.0309299	0.0869997	0.061344	0.0708835	0.0580246	0.103355	0.096314	0.0589843	0.0758527	0.0875419
	Nucleocytoviricota	0.00170672	0.00178594	0.00242746	0.000899465	0.00126944	0.00141424	0.00188623	0.00135481	0.00114591	0.00101131	0.00123794	0.000710604	0.00183447	0.00155763	0.00159608
	Peploviricota	0.00250995	0.00330722	0.00240858	0.00253388	0.00197892	0.00211596	0.00256636	0.0028201	0.00224884	0.00261699	0.00282984	0.00268677	0.00227895	0.00235621	0.00251397
	Pisuviricota	0.000358913	0.000227612	0.000203164	0.000121846	9.74927e-05	0.000109851	9.71034e-05	5.94213e-05	0.000184386	0.00027442	0.000115278	0.000111867	0.000302158	7.92717e-05	4.40903e-05
	Planctomycetes	0.631093	0.700187	0.691701	0.679089	0.661238	0.509222	0.819492	0.588618	0.656432	0.607518	0.790105	0.732306	0.611464	0.735108	0.706749
	Preplasmiviricota	0.000296563	0.000310619	0.000275781	0.000276434	0.000182723	0.000168893	3.45184e-05	0.000124315	0.000119916	0.000235781	9.69777e-05	0.00013824	0.000203666	0.000227356	0.000318391
	Rhodophyta	0.0010537	0.000989316	0.00110325	0.000977041	0.000913637	0.000974516	0.00205791	0.00136888	0.00109904	0.001238	0.00121852	0.000883985	0.00121649	0.00183439	0.00142466
	Saleviricota	0	0	0	1.93179e-05	0	1.50352e-05	0.00010237	0	8.03191e-06	0	6.98285e-06	6.5271e-05	0	4.05609e-06	3.92495e-06
	Spirochaetes	0.145373	0.0866692	0.11784	0.0318481	0.0333537	0.0292714	0.0406549	0.0419995	0.0513345	0.0295666	0.0431354	0.0288625	0.0546332	0.0563385	0.0539339
	Streptophyta	1.32409	0.910528	1.19135	0.888132	1.01324	0.850641	1.38526	1.18244	0.889685	1.16287	0.704157	1.09244	1.11563	1.16352	1.28187
	Synergistetes	0.0364062	0.0267852	0.0306906	0.0174018	0.0174403	0.0152778	0.0233313	0.029366	0.0358748	0.0175079	0.0237865	0.0136182	0.0297448	0.0331903	0.0349915
	Tenericutes	0.0777121	0.0372683	0.0673744	0.00804171	0.00777547	0.0099421	0.0179881	0.0133113	0.0145656	0.0070288	0.0142274	0.0135025	0.0195567	0.0184998	0.0169949
	Thaumarchaeota	0.00632939	0.00494686	0.00889923	0.0986737	0.0880992	0.0268778	0.117443	0.00820446	0.00693242	0.00354603	0.0171216	0.0362764	0.00655851	0.0115404	0.0363534
	Thermodesulfobacteria	0.0190361	0.0092001	0.0160089	0.00345465	0.00400652	0.0048477	0.00817077	0.00749157	0.0117113	0.00388226	0.0067833	0.00288592	0.0113591	0.0130448	0.0141868
	Thermotogae	0.0301949	0.0121012	0.023476	0.00812472	0.00769997	0.0075249	0.0108886	0.0105347	0.0149731	0.00661806	0.0111831	0.00644385	0.0156756	0.0146731	0.0155573
	Uroviricota	0.0178169	0.019713	0.0211988	0.0282537	0.0223468	0.0212847	0.0246729	0.0207911	0.0197712	0.0174429	0.0180056	0.0172152	0.0212243	0.0179678	0.0179345
	Verrucomicrobia	0.25995	0.249866	0.318309	0.372225	0.257824	0.358681	0.447893	0.455571	0.571861	0.345853	0.535995	0.528524	0.385815	0.584479	0.46654
	Zetaproteobacteria	0.00871801	0.00444313	0.00609777	0.00285713	0.00372291	0.00325888	0.00592444	0.00511522	0.00649243	0.00379531	0.0059171	0.004753	0.0064008	0.00595597	0.00578068
	Others	11.5624	11.8074	12.1538	11.5438	11.5856	10.4784	13.1801	12.0792	13.0412	10.5584	12.1236	10.8124	11.9807	12.7101	12.9552

## Sheet: Table S5
Table S5 Detailed information of Fig. S7A
Fig. S7A_Color	ko	Relative abundance (%)															Description of pathways
		Sediment			Rsurface			Rsubsurface			Bsurface			Bsubsurface			level1	level2	level3
	ko00010	0.00901649	0.00907862	0.0080974	0.00901188	0.00887847	0.00826846	0.00897752	0.00848401	0.00819794	0.00779751	0.00794608	0.00805059	0.00764222	0.00760809	0.00764857	Glycolysis / Gluconeogenesis	Carbohydrate metabolism	Metabolism
	ko00020	0.00590738	0.00610149	0.00570831	0.0054341	0.00552117	0.00551372	0.00538442	0.00540873	0.00528259	0.00548927	0.00556275	0.00567626	0.00549093	0.00554426	0.00544421	Citrate cycle (TCA cycle)	Carbohydrate metabolism	Metabolism
	ko00030	0.00498592	0.00483831	0.0050976	0.00495894	0.00478783	0.00489744	0.00476288	0.00476253	0.00468666	0.00478096	0.00461667	0.00478736	0.00467826	0.00467496	0.00470094	Pentose phosphate pathway	Carbohydrate metabolism	Metabolism
	ko00040	0.00208223	0.00247301	0.00189229	0.00316643	0.00308211	0.00315686	0.00275613	0.00232304	0.00213106	0.00265171	0.00219846	0.00271375	0.00180839	0.0018192	0.0019746	Pentose and glucuronate interconversions	Carbohydrate metabolism	Metabolism
	ko00051	0.00419378	0.00432801	0.00405858	0.00480891	0.00459622	0.0042102	0.00518306	0.00439115	0.00412317	0.00360429	0.00377615	0.00385394	0.00361574	0.00370113	0.00371842	Fructose and mannose metabolism	Carbohydrate metabolism	Metabolism
	ko00052	0.00288961	0.00301326	0.00261994	0.00316224	0.00309717	0.00281095	0.00307696	0.00273748	0.00227899	0.00241216	0.00236573	0.00270004	0.00207184	0.00212918	0.00222653	Galactose metabolism	Carbohydrate metabolism	Metabolism
	ko00053	0.00154117	0.00165519	0.00139112	0.00214971	0.00203014	0.00206258	0.00196714	0.00191346	0.00222229	0.0019702	0.00181984	0.00188647	0.00174588	0.00171149	0.00182521	Ascorbate and aldarate metabolism	Carbohydrate metabolism	Metabolism
	ko00061	0.00637369	0.00689103	0.00633514	0.00841924	0.00856851	0.00834019	0.00768264	0.00716497	0.00760551	0.00799451	0.00753597	0.00805867	0.00687507	0.00695354	0.00695259	Fatty acid biosynthesis	Lipid metabolism	Metabolism
	ko00062	4.46e-06	4.06e-06	9.01e-06	4.71e-06	2.41e-06	2.91e-06	7.18e-06	1e-05	6.9e-06	4.88e-06	6.09e-06	1.27e-05	4.55e-06	4.89e-06	5.72e-06	Fatty acid elongation	Lipid metabolism	Metabolism
	ko00071	0.00697041	0.00828126	0.00604862	0.00978501	0.0103352	0.00902536	0.00977902	0.00905089	0.00959031	0.00877879	0.00827107	0.00857391	0.00755935	0.00745723	0.00726099	Fatty acid degradation	Lipid metabolism	Metabolism
	ko00072	0.00158055	0.00184203	0.00126723	0.00223258	0.00219849	0.00208654	0.00207948	0.00192096	0.00199266	0.00211053	0.00187871	0.00202463	0.00171935	0.00165255	0.00164268	Synthesis and degradation of ketone bodies	Lipid metabolism	Metabolism
	ko00073	7.5e-07	2.13e-06	1.03e-06	4.36e-06	8.11e-06	4.95e-06	2.01e-06	3.2e-07	4.02e-08	4.98e-06	1.93e-06	2.61e-06	2.96e-07	6.82e-07	5.55e-07	Cutin, suberine and wax biosynthesis	Lipid metabolism	Metabolism
	ko00100	9.79e-06	3.37e-06	1.04e-05	1.84e-05	1.94e-05	1.05e-05	1.26e-05	1.36e-05	6.27e-06	1.27e-05	2.59e-05	1.46e-05	2.27e-05	1.47e-05	2.16e-05	Steroid biosynthesis	Lipid metabolism	Metabolism
	ko00120	0.000222739	0.000273994	0.000230375	0.000446494	0.000414278	0.000408364	0.000409774	0.000391257	0.000499868	0.00050592	0.000434023	0.000525174	0.00044164	0.000389026	0.000403034	Primary bile acid biosynthesis	Lipid metabolism	Metabolism
	ko00121	9.46e-05	0.000113619	8.52e-05	0.00021143	0.000196454	0.000181421	0.000150515	9.62e-05	8.18e-05	0.000115654	7.72e-05	0.000106591	4.19e-05	4.81e-05	5.32e-05	Secondary bile acid biosynthesis	Lipid metabolism	Metabolism
	ko00130	0.00295112	0.00273703	0.00290821	0.00242443	0.0024081	0.00244006	0.0023428	0.00245421	0.00232407	0.00243566	0.00254355	0.00242874	0.00262806	0.00260129	0.0026396	Ubiquinone and other terpenoid-quinone biosynthesis	Metabolism of cofactors and vitamins	Metabolism
	ko00140	0.000433049	0.000550673	0.000453633	0.00112569	0.0010763	0.00109762	0.000686528	0.000522459	0.000476718	0.000629812	0.000684985	0.000764658	0.000482224	0.00050881	0.000515036	Steroid hormone biosynthesis	Lipid metabolism	Metabolism
	ko00190	0.00870217	0.00880879	0.0105901	0.007725	0.00811348	0.00874197	0.00756618	0.00892206	0.0086143	0.00907904	0.00989714	0.00876102	0.0104985	0.0103547	0.0103813	Oxidative phosphorylation	Energy metabolism	Metabolism
	ko00195	0.00184098	0.00160223	0.0018569	0.00138416	0.00141916	0.00150639	0.00134944	0.00149728	0.00145117	0.00151017	0.00173922	0.00192576	0.00187985	0.00183841	0.00188378	Photosynthesis	Energy metabolism	Metabolism
	ko00196	9.18e-05	2.45e-05	4.78e-05	5.05e-05	0	4.7e-06	4.31e-07	2.08e-07	5.47e-07	1.4e-05	3.85e-06	0.000208617	1.24e-05	7.42e-06	9.71e-06	Photosynthesis - antenna proteins	Energy metabolism	Metabolism
	ko00220	0.00357616	0.00373243	0.00373075	0.00346404	0.00355849	0.00366205	0.00347608	0.0036901	0.0037869	0.00363348	0.00376077	0.0036382	0.00377932	0.0037318	0.00374438	Arginine biosynthesis	Amino acid metabolism	Metabolism
	ko00230	0.0121364	0.0124457	0.0133276	0.0114731	0.0119225	0.0121999	0.0113463	0.0117932	0.0112667	0.0118447	0.0121388	0.0120187	0.0123825	0.0122246	0.0124322	Purine metabolism	Nucleotide metabolism	Metabolism
	ko00232	2.33e-05	2.85e-05	1.71e-05	4.19e-05	5.2e-05	3.93e-05	2.72e-05	2.33e-05	1.41e-05	2.22e-05	1.46e-05	2.41e-05	5.88e-06	8.45e-06	8.47e-06	Caffeine metabolism	Biosynthesis of other secondary metabolites	Metabolism
	ko00240	0.00786862	0.00806505	0.00885742	0.00712085	0.00743388	0.00770147	0.00717277	0.00748107	0.00731832	0.0073158	0.00768359	0.00728899	0.00804602	0.00789591	0.00796593	Pyrimidine metabolism	Nucleotide metabolism	Metabolism
	ko00250	0.0058708	0.00610147	0.00583492	0.00583834	0.00598555	0.00598525	0.00552629	0.00571272	0.00573935	0.00579368	0.00586144	0.00571763	0.00582567	0.00564094	0.0057915	Alanine, aspartate and glutamate metabolism	Amino acid metabolism	Metabolism
	ko00253	7.46e-05	0.000106704	6.81e-05	0.000167493	0.000183597	0.000117951	0.00011251	9.3e-05	6.94e-05	0.000117802	0.000117335	0.000105373	8.39e-05	8.49e-05	9.2e-05	Tetracycline biosynthesis	Metabolism of terpenoids and polyketides	Metabolism
	ko00260	0.00737704	0.00784335	0.0074624	0.00777761	0.0077707	0.00805952	0.00724562	0.0075321	0.00777548	0.00763225	0.00752624	0.00756546	0.00744966	0.00727487	0.00758337	Glycine, serine and threonine metabolism	Amino acid metabolism	Metabolism
	ko00261	0.00132737	0.00138136	0.0013405	0.00141089	0.00143771	0.0015437	0.00143139	0.00142022	0.00135936	0.00151395	0.00142575	0.00149789	0.00133363	0.0013246	0.00136984	Monobactam biosynthesis	Biosynthesis of other secondary metabolites	Metabolism
	ko00270	0.00696824	0.007125	0.00732425	0.0068674	0.00686749	0.00726407	0.00692899	0.00712387	0.00678248	0.00698958	0.00690846	0.00701413	0.00684072	0.00677102	0.00690924	Cysteine and methionine metabolism	Amino acid metabolism	Metabolism
	ko00280	0.00859234	0.010253	0.00754435	0.0116837	0.011963	0.0111203	0.0111672	0.0106023	0.011623	0.0109474	0.010039	0.011163	0.009193	0.00920169	0.00894481	Valine, leucine and isoleucine degradation	Amino acid metabolism	Metabolism
	ko00281	0.00187789	0.00220966	0.00160755	0.0026862	0.00276496	0.00258127	0.00272509	0.0025488	0.0030077	0.0025995	0.00238137	0.00265017	0.00227892	0.00226947	0.00219618	Geraniol degradation	Metabolism of terpenoids and polyketides	Metabolism
	ko00290	0.00257227	0.00257103	0.00288823	0.00254978	0.00260014	0.00279466	0.00259626	0.00270191	0.00263197	0.00288368	0.00281584	0.00284272	0.00295324	0.0028414	0.00288745	Valine, leucine and isoleucine biosynthesis	Amino acid metabolism	Metabolism
	ko00300	0.00343853	0.00337608	0.00369853	0.00305924	0.00313146	0.00332805	0.00315677	0.00346304	0.00349336	0.003413	0.00355912	0.00339669	0.00373022	0.00356233	0.00367578	Lysine biosynthesis	Amino acid metabolism	Metabolism
	ko00310	0.00379001	0.00480563	0.00345176	0.00602885	0.0059863	0.00547108	0.00574047	0.00524314	0.00560523	0.00517809	0.00490438	0.00507461	0.00447058	0.00429414	0.00435276	Lysine degradation	Amino acid metabolism	Metabolism
	ko00311	0.000132661	0.000174042	0.000109885	0.000216822	0.000205177	0.000230948	0.000190359	0.00019186	0.000215235	0.000230729	0.000162476	0.000264559	0.00011799	0.000135569	0.000133082	Penicillin and cephalosporin biosynthesis	Biosynthesis of other secondary metabolites	Metabolism
	ko00330	0.00482719	0.00531849	0.00455537	0.00609073	0.00578435	0.00571892	0.00536237	0.00509243	0.00557649	0.00540246	0.00543593	0.00528501	0.00521903	0.00487829	0.00516949	Arginine and proline metabolism	Amino acid metabolism	Metabolism
	ko00331	0	0	0	5.8e-08	0	0	0	6.49e-08	2.01e-08	0	0	0	0	2.18e-08	2.34e-08	Clavulanic acid biosynthesis	Biosynthesis of other secondary metabolites	Metabolism
	ko00332	0.000334261	0.000343796	0.000376137	0.000301606	0.000325462	0.000323068	0.000300998	0.000331372	0.000314509	0.00029781	0.000322605	0.000318179	0.000332089	0.000332313	0.000329208	Carbapenem biosynthesis	Biosynthesis of other secondary metabolites	Metabolism
	ko00333	0.00305751	0.00338073	0.0030221	0.00494851	0.00488225	0.00469203	0.00398909	0.00360836	0.00383844	0.00437034	0.00390388	0.00438752	0.00340938	0.00335439	0.00349165	Prodigiosin biosynthesis	Biosynthesis of other secondary metabolites	Metabolism
	ko00340	0.00336225	0.00365994	0.00341175	0.00370772	0.00378792	0.00382347	0.00340063	0.00357035	0.0037204	0.00380695	0.00375711	0.00372839	0.00371993	0.00351574	0.00366483	Histidine metabolism	Amino acid metabolism	Metabolism
	ko00350	0.00330981	0.00397489	0.00305783	0.00483206	0.00473664	0.00437609	0.00438727	0.00407509	0.00420348	0.00445508	0.00409785	0.00426337	0.00379201	0.00355071	0.00379404	Tyrosine metabolism	Amino acid metabolism	Metabolism
	ko00360	0.00478787	0.00536044	0.00434494	0.00638919	0.00639171	0.00569003	0.00605341	0.00556962	0.00608665	0.00575834	0.00561864	0.005894	0.00539662	0.00512679	0.00529928	Phenylalanine metabolism	Amino acid metabolism	Metabolism
	ko00361	0.000633586	0.000732285	0.000577183	0.00108164	0.00103213	0.00097398	0.00106653	0.00105074	0.00120043	0.0010937	0.00100507	0.00114764	0.000899254	0.000820807	0.000893798	Chlorocyclohexane and chlorobenzene degradation	Xenobiotics biodegradation and metabolism	Metabolism
	ko00362	0.00509291	0.00588942	0.00426004	0.00775404	0.00751759	0.00657352	0.00777759	0.00719912	0.00785162	0.00679107	0.00630336	0.00669355	0.00586236	0.00584156	0.00565665	Benzoate degradation	Xenobiotics biodegradation and metabolism	Metabolism
	ko00363	1.67e-05	4.4e-05	2.05e-05	9.86e-05	0.000138128	7.95e-05	5.61e-05	2.41e-05	1.23e-05	4.84e-05	3.79e-05	3.57e-05	1.09e-05	1.95e-05	1.86e-05	Bisphenol degradation	Xenobiotics biodegradation and metabolism	Metabolism
	ko00364	0.000371899	0.000376147	0.000297585	0.000651373	0.000531854	0.000501301	0.000526106	0.000444779	0.000459978	0.000542601	0.000484966	0.000551261	0.00040929	0.000412052	0.00044415	Fluorobenzoate degradation	Xenobiotics biodegradation and metabolism	Metabolism
	ko00365	0.000137362	0.000158551	0.000137246	0.000250282	0.000226714	0.000163104	0.000281437	0.000179928	0.000146318	0.000210953	0.000135678	0.000130959	7.46e-05	0.000110105	8.73e-05	Furfural degradation	Xenobiotics biodegradation and metabolism	Metabolism
	ko00380	0.00382917	0.00468672	0.00337818	0.00613254	0.00613008	0.00550664	0.00563453	0.00522568	0.00561889	0.00535256	0.00487152	0.00536315	0.00431537	0.00412407	0.00424852	Tryptophan metabolism	Amino acid metabolism	Metabolism
	ko00400	0.00455615	0.00440321	0.00511218	0.00385622	0.00400782	0.00431612	0.00375855	0.00417752	0.00404878	0.00416404	0.00438238	0.00413182	0.00469591	0.00464166	0.00466168	Phenylalanine, tyrosine and tryptophan biosynthesis	Amino acid metabolism	Metabolism
	ko00401	0.0010418	0.00105626	0.00112255	0.000969452	0.000974418	0.00102839	0.000943935	0.00100775	0.00100074	0.000983794	0.00103001	0.000982743	0.00107332	0.00105265	0.00105584	Novobiocin biosynthesis	Biosynthesis of other secondary metabolites	Metabolism
	ko00404	2.8e-05	5.19e-05	3.26e-05	0.000116797	0.000106757	0.000218899	4.95e-05	4.6e-05	5.05e-05	0.000143685	5.5e-05	0.0001333	2.75e-05	3e-05	3.02e-05	Staurosporine biosynthesis	Biosynthesis of other secondary metabolites	Metabolism
	ko00405	0.00051517	0.000497313	0.000574118	0.000532498	0.00054081	0.000580565	0.000504954	0.000512838	0.00049088	0.000586004	0.000522346	0.000566063	0.00053315	0.000518729	0.000534102	Phenazine biosynthesis	Biosynthesis of other secondary metabolites	Metabolism
	ko00410	0.0040546	0.00477049	0.00345373	0.00580055	0.00586268	0.00524827	0.00547155	0.00519227	0.00578386	0.00495558	0.00487748	0.00487696	0.00449085	0.00438373	0.00443301	beta-Alanine metabolism	Metabolism of other amino acids	Metabolism
	ko00430	0.00100777	0.00110017	0.000934203	0.00107672	0.00108733	0.00104382	0.0010128	0.00103739	0.00102593	0.00105537	0.00104223	0.00102012	0.00105675	0.00100553	0.00102292	Taurine and hypotaurine metabolism	Metabolism of other amino acids	Metabolism
	ko00440	0.000910529	0.000825117	0.00115005	0.000692233	0.000686887	0.000720397	0.000649187	0.000745612	0.000767714	0.000821537	0.000869072	0.000664543	0.00106327	0.000995086	0.000989744	Phosphonate and phosphinate metabolism	Metabolism of other amino acids	Metabolism
	ko00450	0.00276634	0.00296899	0.00281297	0.00306687	0.00308117	0.00300675	0.00319081	0.00320559	0.0030213	0.00288155	0.00282721	0.00296761	0.0025596	0.00267267	0.00266988	Selenocompound metabolism	Metabolism of other amino acids	Metabolism
	ko00460	0.000824512	0.000900769	0.000813813	0.000913005	0.000889501	0.000929306	0.000826484	0.000862792	0.000852747	0.000961325	0.000839245	0.000940513	0.000816634	0.000791423	0.000809343	Cyanoamino acid metabolism	Metabolism of other amino acids	Metabolism
	ko00471	0.000695032	0.000687965	0.000690877	0.000632063	0.000632078	0.000688406	0.000652581	0.000684011	0.000673705	0.00064571	0.000662568	0.000694129	0.000655555	0.000643701	0.00066135	D-Glutamine and D-glutamate metabolism	Metabolism of other amino acids	Metabolism
	ko00472	0.000176144	0.000181043	0.000190878	0.00018029	0.000183137	0.000158853	0.000239573	0.000172561	0.000225951	0.000168298	0.000174563	0.000178517	0.000184195	0.000214789	0.000187301	D-Arginine and D-ornithine metabolism	Metabolism of other amino acids	Metabolism
	ko00473	0.000605988	0.000568172	0.000672608	0.000514358	0.00050656	0.000537527	0.000534866	0.000548959	0.000514995	0.000523814	0.000561127	0.000551635	0.000596687	0.000613311	0.000594611	D-Alanine metabolism	Metabolism of other amino acids	Metabolism
	ko00480	0.00263384	0.00280208	0.00303646	0.00310585	0.00306354	0.00345979	0.00276958	0.00291597	0.00305275	0.0036968	0.00331148	0.00346868	0.00342672	0.00324187	0.00338745	Glutathione metabolism	Metabolism of other amino acids	Metabolism
	ko00500	0.00440342	0.00462899	0.00489316	0.00514269	0.0050278	0.00452578	0.00537169	0.00527928	0.00438615	0.00387707	0.00419231	0.00417797	0.00405694	0.00421664	0.00417382	Starch and sucrose metabolism	Carbohydrate metabolism	Metabolism
	ko00510	0.000298838	0.000287341	0.000257851	0.000254189	0.000281953	0.000221155	0.000190204	0.000207786	0.000167023	0.000198906	0.000242077	0.000266433	0.000194786	0.000196755	0.000222121	N-Glycan biosynthesis	Glycan biosynthesis and metabolism	Metabolism
	ko00511	0.000224537	0.000310987	0.000192524	0.000529792	0.000368487	0.000439809	0.000416677	0.00035031	0.000203993	0.000240718	0.000461593	0.000442501	0.000197564	0.000224334	0.000279216	Other glycan degradation	Glycan biosynthesis and metabolism	Metabolism
	ko00513	5.04e-05	6.57e-05	4.23e-05	9.83e-05	7.26e-05	8.14e-05	6.08e-05	5.32e-05	3.07e-05	4.61e-05	0.000103301	7.71e-05	4.56e-05	4.15e-05	5.41e-05	Various types of N-glycan biosynthesis	Glycan biosynthesis and metabolism	Metabolism
	ko00514	6.48e-05	6.64e-05	3.99e-05	7.56e-05	8.34e-05	4.8e-05	7.26e-05	6.95e-05	5.39e-05	3.58e-05	4.55e-05	5.1e-05	2.61e-05	3.83e-05	3.73e-05	Other types of O-glycan biosynthesis	Glycan biosynthesis and metabolism	Metabolism
	ko00515	2.64e-05	4.07e-05	2.1e-05	5.21e-05	6.4e-05	3.49e-05	4.67e-05	4.49e-05	3.37e-05	1.96e-05	2.03e-05	2.79e-05	8.59e-06	9.15e-06	9.59e-06	Mannose type O-glycan biosynthesis	Glycan biosynthesis and metabolism	Metabolism
	ko00520	0.00854845	0.00801697	0.0088972	0.00779058	0.00763756	0.00740535	0.00875552	0.00818224	0.00695264	0.00675866	0.00746075	0.00720753	0.00754728	0.00765268	0.00772642	Amino sugar and nucleotide sugar metabolism	Carbohydrate metabolism	Metabolism
	ko00521	0.00185241	0.00194343	0.00201862	0.00205786	0.00207048	0.00192924	0.00205787	0.00200494	0.00172475	0.00175704	0.00182611	0.00183571	0.00173167	0.00173005	0.00176427	Streptomycin biosynthesis	Biosynthesis of other secondary metabolites	Metabolism
	ko00522	9.94e-06	4.14e-06	5.49e-06	7.35e-06	1.42e-06	1.05e-06	9.17e-07	3.16e-06	3.61e-06	5.26e-06	4.81e-06	1.32e-05	4.87e-06	5.11e-06	4.82e-06	Biosynthesis of 12-, 14- and 16-membered macrolides	Metabolism of terpenoids and polyketides	Metabolism
	ko00523	0.00116911	0.00114246	0.00127541	0.00110026	0.00107775	0.00109883	0.00130948	0.00123379	0.00111035	0.00106823	0.00118704	0.00110773	0.0012348	0.00123048	0.00120446	Polyketide sugar unit biosynthesis	Metabolism of terpenoids and polyketides	Metabolism
	ko00524	0.000317253	0.000346818	0.000305691	0.000436613	0.000463959	0.000330272	0.000362439	0.000353207	0.00025318	0.000264822	0.00026838	0.000309477	0.000220479	0.000216208	0.000235681	Neomycin, kanamycin and gentamicin biosynthesis	Biosynthesis of other secondary metabolites	Metabolism
	ko00525	0.000518911	0.000464585	0.00061812	0.000426513	0.000409228	0.000442563	0.000509056	0.000493097	0.000435274	0.000428866	0.000508106	0.000439559	0.000542881	0.000534965	0.000532478	Acarbose and validamycin biosynthesis	Biosynthesis of other secondary metabolites	Metabolism
	ko00531	0.000236604	0.00028881	0.000263592	0.000385403	0.000328205	0.000368204	0.000300539	0.000318455	0.00024963	0.000263946	0.000339336	0.000360073	0.000237012	0.000238942	0.000251274	Glycosaminoglycan degradation	Glycan biosynthesis and metabolism	Metabolism
	ko00532	0	0	8.29e-09	2.34e-07	0	2.04e-08	0	0	2.01e-08	2.15e-07	1.59e-08	1.47e-08	2.84e-08	0	9.38e-09	Glycosaminoglycan biosynthesis - chondroitin sulfate / dermatan sulfate	Glycan biosynthesis and metabolism	Metabolism
	ko00534	0	0	8.29e-09	2.34e-07	0	2.04e-08	0	0	2.01e-08	2.15e-07	1.59e-08	1.47e-08	2.84e-08	0	9.38e-09	Glycosaminoglycan biosynthesis - heparan sulfate / heparin	Glycan biosynthesis and metabolism	Metabolism
	ko00540	0.00285289	0.00224714	0.00373191	0.00158428	0.00158446	0.00214313	0.00181667	0.00245253	0.00263144	0.00265169	0.00305526	0.00233556	0.00384218	0.00378715	0.00367896	Lipopolysaccharide biosynthesis	Glycan biosynthesis and metabolism	Metabolism
	ko00550	0.00400372	0.00386538	0.00432403	0.00340054	0.00354958	0.00359026	0.00363411	0.00372915	0.0033987	0.00362692	0.00374103	0.0036321	0.00388208	0.00378749	0.0038225	Peptidoglycan biosynthesis	Glycan biosynthesis and metabolism	Metabolism
	ko00561	0.00210108	0.0023892	0.00208959	0.00271572	0.00283631	0.00249115	0.00270979	0.0025841	0.0026936	0.00228483	0.00233364	0.0023042	0.00219748	0.0021662	0.00224265	Glycerolipid metabolism	Lipid metabolism	Metabolism
	ko00562	0.00104815	0.0012556	0.00105457	0.00158475	0.0014771	0.00141722	0.00137748	0.00130097	0.00123696	0.00121094	0.00124023	0.00123381	0.0010613	0.00100717	0.00108396	Inositol phosphate metabolism	Carbohydrate metabolism	Metabolism
	ko00563	1.05e-06	1.29e-06	6.35e-07	2.26e-06	7.16e-07	7.81e-07	6.31e-07	1.6e-07	3.55e-07	8.86e-07	5.56e-07	1.59e-06	6.51e-08	1.13e-07	2.15e-07	Glycosylphosphatidylinositol (GPI)-anchor biosynthesis	Glycan biosynthesis and metabolism	Metabolism
	ko00564	0.00318272	0.00318424	0.0037797	0.00293558	0.00320406	0.00329106	0.00315624	0.00337004	0.00333359	0.0035643	0.00353387	0.00339034	0.0037287	0.00372199	0.00367621	Glycerophospholipid metabolism	Lipid metabolism	Metabolism
	ko00565	0.000208654	0.000159325	0.000362023	0.000164983	0.000171609	0.000210196	0.000188024	0.000259991	0.000351012	0.000264061	0.000374925	0.000211894	0.000489692	0.000464086	0.000448823	Ether lipid metabolism	Lipid metabolism	Metabolism
	ko00571	0.000180904	0.000192123	0.000284858	0.000262927	0.000333831	0.000208278	0.000192845	0.000284703	0.000335386	0.000191756	0.000214222	0.00014154	0.000213018	0.000219521	0.00019801	Lipoarabinomannan (LAM) biosynthesis	Glycan biosynthesis and metabolism	Metabolism
	ko00590	0.000176054	0.000158968	0.000201223	0.000196846	0.000179194	0.000255018	0.000231864	0.000225741	0.000263583	0.000291656	0.00024573	0.000293298	0.000253437	0.000246292	0.000237591	Arachidonic acid metabolism	Lipid metabolism	Metabolism
	ko00591	8.06e-05	7.05e-05	0.00013031	7.48e-05	0.00010238	0.000106667	7.5e-05	9.81e-05	0.000106521	0.000113136	0.000100845	0.000100075	0.000118207	0.000115807	0.000108644	Linoleic acid metabolism	Lipid metabolism	Metabolism
	ko00592	0.000414862	0.000503978	0.000420852	0.000596163	0.000590834	0.000554978	0.000693033	0.000725525	0.000780515	0.000626633	0.000602749	0.000585104	0.000609451	0.000606144	0.000547267	alpha-Linolenic acid metabolism	Lipid metabolism	Metabolism
	ko00600	0.000277464	0.000392977	0.000314251	0.000718211	0.000562541	0.000738849	0.000544244	0.000427327	0.000249696	0.000331037	0.000483793	0.000555524	0.000257363	0.00029729	0.000327363	Sphingolipid metabolism	Lipid metabolism	Metabolism
	ko00601	0	0	0	1.79e-07	0	0	0	0	0	0	1.19e-07	0	0	0	0	Glycosphingolipid biosynthesis - lacto and neolacto series	Glycan biosynthesis and metabolism	Metabolism
	ko00603	9.64e-05	0.00013866	8.09e-05	0.000211125	0.000159228	0.000156217	0.000189103	0.000128261	7.47e-05	8.14e-05	0.000154364	0.00012949	6.94e-05	6.45e-05	8.74e-05	Glycosphingolipid biosynthesis - globo and isoglobo series	Glycan biosynthesis and metabolism	Metabolism
	ko00604	3.76e-05	5.79e-05	3.48e-05	8.91e-05	6.26e-05	7.57e-05	5.37e-05	5.17e-05	2.99e-05	4.45e-05	0.000101528	7.58e-05	4.5e-05	3.98e-05	5.23e-05	Glycosphingolipid biosynthesis - ganglio series	Glycan biosynthesis and metabolism	Metabolism
	ko00620	0.0118092	0.0120379	0.0107716	0.0115388	0.0115543	0.0112057	0.0119176	0.0114971	0.0117003	0.0111041	0.0112348	0.0112071	0.0111819	0.0111288	0.0110596	Pyruvate metabolism	Carbohydrate metabolism	Metabolism
	ko00621	0.000376227	0.00035313	0.000386113	0.000733884	0.000635218	0.000571896	0.000708645	0.000659778	0.000773168	0.000559561	0.000513755	0.000566864	0.00048416	0.000506695	0.000496084	Dioxin degradation	Xenobiotics biodegradation and metabolism	Metabolism
	ko00622	0.000689406	0.000822572	0.000664044	0.00146407	0.001313	0.00110089	0.0012983	0.00122036	0.0013135	0.000899698	0.000925074	0.000958194	0.00076561	0.000779346	0.000796721	Xylene degradation	Xenobiotics biodegradation and metabolism	Metabolism
	ko00623	0.000889682	0.00081734	0.000512702	0.000764867	0.000717018	0.000668443	0.000752712	0.000684963	0.000727195	0.000680595	0.000570362	0.000707987	0.000431056	0.000479352	0.0004938	Toluene degradation	Xenobiotics biodegradation and metabolism	Metabolism
	ko00624	0.000335109	0.000372912	0.000340315	0.000667372	0.000627629	0.000535728	0.000622117	0.000529105	0.000633552	0.000621166	0.000463699	0.000578822	0.000397533	0.000440232	0.000433875	Polycyclic aromatic hydrocarbon degradation	Xenobiotics biodegradation and metabolism	Metabolism
	ko00625	0.00186422	0.00221477	0.00157231	0.00286487	0.00283482	0.00253255	0.00272266	0.00234594	0.00242034	0.00251006	0.00231462	0.00240476	0.00198724	0.00188617	0.00201959	Chloroalkane and chloroalkene degradation	Xenobiotics biodegradation and metabolism	Metabolism
	ko00626	0.000961572	0.00111765	0.000837036	0.00138028	0.00142646	0.00122246	0.00138311	0.00113511	0.00106697	0.00128285	0.00103708	0.00118065	0.000904528	0.000895112	0.000920313	Naphthalene degradation	Xenobiotics biodegradation and metabolism	Metabolism
	ko00627	0.00242369	0.00262552	0.00215375	0.00336007	0.0033503	0.00287139	0.00335953	0.00305713	0.00362342	0.00300749	0.0029894	0.00298976	0.00293418	0.00280647	0.00288832	Aminobenzoate degradation	Xenobiotics biodegradation and metabolism	Metabolism
	ko00630	0.00997848	0.0105154	0.00974333	0.0104334	0.0106504	0.0103431	0.010048	0.0103751	0.0107714	0.0104293	0.0102599	0.0104326	0.010156	0.0101305	0.010146	Glyoxylate and dicarboxylate metabolism	Carbohydrate metabolism	Metabolism
	ko00633	0.00126384	0.00094615	0.00115274	0.000623634	0.000629681	0.000600791	0.000776093	0.000854074	0.000890075	0.00066549	0.000868206	0.000560064	0.00106948	0.00113462	0.00102721	Nitrotoluene degradation	Xenobiotics biodegradation and metabolism	Metabolism
	ko00640	0.00993118	0.0106037	0.00830627	0.0106587	0.0108754	0.0101166	0.0108917	0.0101027	0.010487	0.00997457	0.00961847	0.0101582	0.0089379	0.00897659	0.00879866	Propanoate metabolism	Carbohydrate metabolism	Metabolism
	ko00642	0.000365544	0.000457067	0.000318114	0.000611256	0.000578405	0.000524342	0.000679124	0.000677476	0.00072485	0.00058261	0.000543559	0.000562567	0.000530148	0.000530964	0.000476665	Ethylbenzene degradation	Xenobiotics biodegradation and metabolism	Metabolism
	ko00643	0.00100297	0.00114312	0.000802453	0.00161664	0.00154795	0.00135703	0.00142187	0.00124611	0.00132808	0.00131434	0.00120338	0.00134501	0.00100209	0.000923229	0.00101414	Styrene degradation	Xenobiotics biodegradation and metabolism	Metabolism
	ko00650	0.00894625	0.00980485	0.00734163	0.0106309	0.010765	0.00997073	0.0106948	0.00975654	0.0101199	0.00986925	0.00930065	0.00962472	0.00868505	0.00853186	0.00852127	Butanoate metabolism	Carbohydrate metabolism	Metabolism
	ko00660	0.00195026	0.00197623	0.00205448	0.0019889	0.00195279	0.00201954	0.00208099	0.00202264	0.00197817	0.00214336	0.00218166	0.00212174	0.00223458	0.00212402	0.00216195	C5-Branched dibasic acid metabolism	Carbohydrate metabolism	Metabolism
	ko00670	0.00267985	0.00258583	0.00259952	0.00207826	0.00214726	0.0022479	0.0020243	0.00210742	0.00195601	0.00210249	0.00216695	0.00213285	0.00223642	0.00224004	0.00225419	One carbon pool by folate	Metabolism of cofactors and vitamins	Metabolism
	ko00680	0.00913577	0.00814533	0.00693334	0.00568475	0.00609725	0.00565546	0.00588378	0.00602591	0.00572744	0.00571546	0.0060058	0.00565792	0.00576844	0.00588157	0.00586007	Methane metabolism	Energy metabolism	Metabolism
	ko00710	0.00277994	0.00266861	0.00323888	0.0024196	0.00246888	0.00260591	0.0024636	0.00266522	0.00254691	0.00247179	0.00269444	0.00250058	0.0029507	0.00290945	0.00288317	Carbon fixation in photosynthetic organisms	Energy metabolism	Metabolism
	ko00720	0.00883141	0.0087048	0.00760789	0.00666788	0.00697735	0.00670932	0.00714856	0.00711732	0.00691797	0.00695955	0.00713674	0.00698737	0.0070605	0.00708849	0.00693847	Carbon fixation pathways in prokaryotes	Energy metabolism	Metabolism
	ko00730	0.00215054	0.00211928	0.00233021	0.00176675	0.00182463	0.00190634	0.00192223	0.00206138	0.00200499	0.00186053	0.00203205	0.00189221	0.00208368	0.00210809	0.00207975	Thiamine metabolism	Metabolism of cofactors and vitamins	Metabolism
	ko00740	0.00140397	0.00140758	0.00151143	0.00138656	0.00135799	0.0013626	0.0013868	0.00137952	0.0012697	0.00131056	0.00130171	0.00128797	0.00125157	0.00127906	0.00126699	Riboflavin metabolism	Metabolism of cofactors and vitamins	Metabolism
	ko00750	0.00107313	0.00120657	0.00103944	0.0012301	0.00126471	0.001211	0.00111271	0.00110693	0.00106524	0.00113879	0.0011416	0.00117419	0.00108343	0.00104704	0.00108944	Vitamin B6 metabolism	Metabolism of cofactors and vitamins	Metabolism
	ko00760	0.00353729	0.00392563	0.00362541	0.00422504	0.00428568	0.00414291	0.00398642	0.00380607	0.00358173	0.00403401	0.00381683	0.0039397	0.00345813	0.00334719	0.00356679	Nicotinate and nicotinamide metabolism	Metabolism of cofactors and vitamins	Metabolism
	ko00770	0.00299922	0.00298748	0.00326462	0.00292496	0.00298802	0.00305576	0.0030138	0.00308903	0.003008	0.00303377	0.00309928	0.00297827	0.0031375	0.00306644	0.00313701	Pantothenate and CoA biosynthesis	Metabolism of cofactors and vitamins	Metabolism
	ko00780	0.00479794	0.0050638	0.00506033	0.00638265	0.00633211	0.0063866	0.00551576	0.00531585	0.0056847	0.0061101	0.00577829	0.00601763	0.00542489	0.0053886	0.00554429	Biotin metabolism	Metabolism of cofactors and vitamins	Metabolism
	ko00785	0.000348858	0.000346409	0.000381812	0.000324747	0.000338419	0.000333322	0.000278715	0.000325365	0.000313306	0.000310834	0.000331308	0.000348798	0.000348327	0.000356289	0.000348591	Lipoic acid metabolism	Metabolism of cofactors and vitamins	Metabolism
	ko00790	0.00414618	0.00399921	0.00461089	0.00373087	0.00378686	0.00404679	0.00371473	0.00393176	0.00376229	0.0039847	0.00411163	0.00396172	0.00426521	0.00424474	0.00420881	Folate biosynthesis	Metabolism of cofactors and vitamins	Metabolism
	ko00791	0.000565078	0.000648048	0.000581714	0.000769267	0.000741512	0.000715021	0.000808531	0.000792968	0.000837436	0.000766497	0.000814605	0.000817724	0.000779996	0.000806071	0.000767295	Atrazine degradation	Xenobiotics biodegradation and metabolism	Metabolism
	ko00830	0.000651361	0.000784985	0.000580751	0.000933538	0.00100119	0.000863258	0.0007873	0.00069794	0.000610353	0.000829165	0.000730343	0.000768668	0.000621963	0.000594878	0.000643922	Retinol metabolism	Metabolism of cofactors and vitamins	Metabolism
	ko00860	0.00624315	0.00596273	0.00663381	0.00513213	0.00529247	0.00529493	0.0053515	0.00576726	0.0057443	0.00540312	0.00563304	0.00542024	0.00574391	0.00586194	0.00575252	Porphyrin and chlorophyll metabolism	Metabolism of cofactors and vitamins	Metabolism
	ko00900	0.00307074	0.00335251	0.00311473	0.00299846	0.00321378	0.00311676	0.00309049	0.00322562	0.00312914	0.00305815	0.00300653	0.00307928	0.00295288	0.00292654	0.00290502	Terpenoid backbone biosynthesis	Metabolism of terpenoids and polyketides	Metabolism
	ko00901	1.57e-05	4.53e-05	1.61e-05	3.27e-05	3.18e-05	2.86e-05	2.97e-05	4.2e-05	3.93e-05	2.37e-05	2.03e-05	2.19e-05	1.31e-05	1.7e-05	1.82e-05	Indole alkaloid biosynthesis	Biosynthesis of other secondary metabolites	Metabolism
	ko00902	1.29e-05	1.62e-05	7.56e-06	2.54e-05	4.24e-05	2.71e-05	2.44e-05	2.82e-06	8.65e-07	1.6e-05	1.05e-05	1.5e-05	1.71e-06	3.93e-06	3.37e-06	Monoterpenoid biosynthesis	Metabolism of terpenoids and polyketides	Metabolism
	ko00903	0.00156851	0.00202888	0.00133216	0.00270262	0.00272953	0.0023931	0.00240429	0.00218502	0.00256275	0.00215374	0.00205478	0.00212915	0.00184452	0.00181454	0.00183829	Limonene and pinene degradation	Metabolism of terpenoids and polyketides	Metabolism
	ko00906	0.000415971	0.000438204	0.000454521	0.00043713	0.000455331	0.000557161	0.000249738	0.000286086	0.000269664	0.000569747	0.00037481	0.000684274	0.000328768	0.000323986	0.000327149	Carotenoid biosynthesis	Metabolism of terpenoids and polyketides	Metabolism
	ko00908	0.000169236	0.000181308	0.000186397	0.000165943	0.000177753	0.000169697	0.000139552	0.000150452	0.000143184	0.000157818	0.000169296	0.000168936	0.00016427	0.000167605	0.000165159	Zeatin biosynthesis	Metabolism of terpenoids and polyketides	Metabolism
	ko00909	1.76e-05	1.4e-05	1.8e-05	2.63e-05	2.07e-05	1.75e-05	4.29e-05	3.51e-05	1.66e-05	2.89e-05	5.82e-05	2.98e-05	4.79e-05	3.38e-05	4.47e-05	Sesquiterpenoid and triterpenoid biosynthesis	Metabolism of terpenoids and polyketides	Metabolism
	ko00910	0.00438781	0.00390508	0.005062	0.00370611	0.00383	0.00381553	0.00420424	0.00434215	0.00444969	0.00375969	0.00443419	0.0037763	0.00491311	0.00499954	0.00483867	Nitrogen metabolism	Energy metabolism	Metabolism
	ko00920	0.00686848	0.0065816	0.00804824	0.00704402	0.00701729	0.00692445	0.0070178	0.00725633	0.00733763	0.00696823	0.00749797	0.00642344	0.00805344	0.00805838	0.00802972	Sulfur metabolism	Energy metabolism	Metabolism
	ko00930	0.00166125	0.00199856	0.00147456	0.00252364	0.00274283	0.00227499	0.00241883	0.0020809	0.00225847	0.00210383	0.00199955	0.0020556	0.00181447	0.00178495	0.00177914	Caprolactam degradation	Xenobiotics biodegradation and metabolism	Metabolism
	ko00940	0.000497582	0.000567472	0.000403254	0.000478414	0.000482129	0.00046115	0.000464858	0.000449916	0.000375296	0.000409629	0.000402311	0.000445852	0.000353992	0.00035334	0.000362927	Phenylpropanoid biosynthesis	Biosynthesis of other secondary metabolites	Metabolism
	ko00941	3.94e-05	3.44e-05	2.84e-05	5.46e-05	5.23e-05	3.35e-05	5.54e-05	5.5e-05	3.35e-05	1.79e-05	2.8e-05	3.82e-05	1.13e-05	1.23e-05	1.64e-05	Flavonoid biosynthesis	Biosynthesis of other secondary metabolites	Metabolism
	ko00943	1.84e-05	1.93e-05	1.75e-05	2.14e-05	2.9e-05	1.11e-05	9.91e-06	9.04e-06	5.94e-06	1.44e-05	1.03e-05	1.45e-05	3.57e-06	5.47e-06	4.56e-06	Isoflavonoid biosynthesis	Biosynthesis of other secondary metabolites	Metabolism
	ko00944	1.49e-05	2.21e-05	1.18e-05	1.74e-05	1.41e-05	1.68e-05	6.93e-06	1.08e-05	7.05e-06	8.27e-06	1.95e-05	1.74e-05	1.28e-05	9.93e-06	1.22e-05	Flavone and flavonol biosynthesis	Biosynthesis of other secondary metabolites	Metabolism
	ko00945	3.94e-05	3.44e-05	2.84e-05	5.46e-05	5.23e-05	3.35e-05	5.54e-05	5.5e-05	3.35e-05	1.79e-05	2.8e-05	3.82e-05	1.13e-05	1.23e-05	1.64e-05	Stilbenoid, diarylheptanoid and gingerol biosynthesis	Biosynthesis of other secondary metabolites	Metabolism
	ko00950	0.000641288	0.000690803	0.00057826	0.000691987	0.000680349	0.000655179	0.000698398	0.000694324	0.000641964	0.00062407	0.000652225	0.000603494	0.000615624	0.000579189	0.000610446	Isoquinoline alkaloid biosynthesis	Biosynthesis of other secondary metabolites	Metabolism
	ko00960	0.000892118	0.00092105	0.000909608	0.000907149	0.000887235	0.000923145	0.000905933	0.00094596	0.000901508	0.000939132	0.000955559	0.000936294	0.000956207	0.000900461	0.000935699	Tropane, piperidine and pyridine alkaloid biosynthesis	Biosynthesis of other secondary metabolites	Metabolism
	ko00965	0.00010788	0.000135548	0.000158528	0.000125622	0.000135571	0.000178621	0.000146183	0.00019695	0.000197396	0.000178746	0.000199086	0.000158416	0.000205407	0.000195943	0.000207171	Betalain biosynthesis	Biosynthesis of other secondary metabolites	Metabolism
	ko00966	0.000198857	0.0001852	0.000202034	0.000168232	0.000176241	0.000198796	0.000189502	0.000189434	0.000160054	0.000225044	0.000216492	0.000223961	0.000235641	0.0001998	0.00021537	Glucosinolate biosynthesis	Biosynthesis of other secondary metabolites	Metabolism
	ko00970	0.00471707	0.00468909	0.00509275	0.00405268	0.00427263	0.00442715	0.00399469	0.00427917	0.00418822	0.00430974	0.0044183	0.00440733	0.0046111	0.00458071	0.00461606	Aminoacyl-tRNA biosynthesis	Translation	Genetic Information Processing
	ko00980	0.00121144	0.00141763	0.00126515	0.0019285	0.00188168	0.00192079	0.00157081	0.00143687	0.00145496	0.00202075	0.00170627	0.0018411	0.00161333	0.00151459	0.00161166	Metabolism of xenobiotics by cytochrome P450	Xenobiotics biodegradation and metabolism	Metabolism
	ko00981	0.000578257	0.000773642	0.000523068	0.00107196	0.00100842	0.000958818	0.000886237	0.000878195	0.00103855	0.000886806	0.000864096	0.000843041	0.00078944	0.000724751	0.000785088	Insect hormone biosynthesis	Metabolism of terpenoids and polyketides	Metabolism
	ko00982	0.00129565	0.00151622	0.00132503	0.00197501	0.00193463	0.00198008	0.00166646	0.00153392	0.00154284	0.00210105	0.00179942	0.00191756	0.00171743	0.00159281	0.00170186	Drug metabolism - cytochrome P450	Xenobiotics biodegradation and metabolism	Metabolism
	ko00983	0.00206153	0.00229961	0.00224318	0.00240469	0.00238312	0.00252007	0.00221487	0.00216605	0.00212657	0.00246824	0.00234221	0.00237407	0.0023129	0.0021777	0.00230344	Drug metabolism - other enzymes	Xenobiotics biodegradation and metabolism	Metabolism
	ko00984	0.000335388	0.000489167	0.00031962	0.00111346	0.00121503	0.000869372	0.000798844	0.000510713	0.000492045	0.000565772	0.000557044	0.000500757	0.000366379	0.0004	0.000370324	Steroid degradation	Xenobiotics biodegradation and metabolism	Metabolism
	ko01040	0.00325956	0.0037091	0.00312601	0.00534899	0.00539308	0.00513724	0.00438067	0.00400513	0.00421374	0.00471228	0.00413051	0.00472472	0.00350918	0.00348923	0.00361022	Biosynthesis of unsaturated fatty acids	Lipid metabolism	Metabolism
	ko01051	0.000388465	0.000368053	0.000331942	0.000393531	0.000381283	0.000326846	0.000388346	0.00037443	0.000329685	0.00030362	0.000335972	0.000348551	0.000314541	0.000290193	0.000311036	Biosynthesis of ansamycins	Metabolism of terpenoids and polyketides	Metabolism
	ko01052	0.000296796	0.00013743	0.000192121	0.00034896	0.000194301	0.000153838	0.000185879	0.000185043	0.000195042	0.000228794	0.00021135	0.000560217	0.000141373	0.000149865	0.000155091	Type I polyketide structures	Metabolism of terpenoids and polyketides	Metabolism
	ko01053	0.00104055	0.000924652	0.000734761	0.00132193	0.000971827	0.00109622	0.0010116	0.00094456	0.000769863	0.00141361	0.00104736	0.00156871	0.000721875	0.000657331	0.00079326	Biosynthesis of siderophore group nonribosomal peptides	Metabolism of terpenoids and polyketides	Metabolism
	ko01054	0.00116366	0.000830759	0.000780444	0.00133941	0.000621273	0.000762962	0.00100738	0.000976243	0.00067833	0.0013585	0.00132437	0.00197567	0.000768351	0.000692383	0.000875621	Nonribosomal peptide structures	Metabolism of terpenoids and polyketides	Metabolism
	ko01055	0.00058549	0.000526857	0.000663966	0.000511996	0.000484437	0.00050051	0.000554447	0.00054649	0.000499452	0.000533846	0.000582949	0.000559162	0.000612966	0.000600897	0.000602058	Biosynthesis of vancomycin group antibiotics	Metabolism of terpenoids and polyketides	Metabolism
	ko01056	4.95e-05	6.93e-05	3.94e-05	9.72e-05	0.000102299	8.65e-05	6.48e-05	6.12e-05	5.05e-05	7.48e-05	8.92e-05	7.54e-05	7.43e-05	6.97e-05	7.76e-05	Biosynthesis of type II polyketide backbone	Metabolism of terpenoids and polyketides	Metabolism
	ko01057	7.26e-05	0.000113799	9.12e-05	0.00021919	0.000214296	0.000129564	0.00015958	0.00014193	0.000106824	0.000162053	0.000152242	0.000139104	0.000120829	0.00010893	0.000123126	Biosynthesis of type II polyketide products	Metabolism of terpenoids and polyketides	Metabolism
	ko01059	0.000248504	0.000256681	0.000260887	0.00040217	0.000480423	0.000322951	0.000298657	0.000239309	0.000263613	0.000264793	0.00025251	0.000281267	0.00021758	0.000210133	0.00022081	Biosynthesis of enediyne antibiotics	Metabolism of terpenoids and polyketides	Metabolism
	ko01062	0.000135377	0.000141625	0.000248261	0.000137776	0.000157406	0.000185421	0.000115953	0.00016346	0.000171253	0.000197116	0.000196817	0.000183308	0.0002348	0.000234424	0.000223134	Biosynthesis of terpenoids and steroids	Chemical structure transformation maps	Metabolism
	ko01100	0.134499	0.136666	0.138747	0.134837	0.13669	0.136247	0.131425	0.133674	0.132411	0.1334	0.134465	0.133656	0.134406	0.13357	0.134288	Metabolic pathways	Global and overview maps	Metabolism
	ko01110	0.0556664	0.0568242	0.0580681	0.0552813	0.0564864	0.0564366	0.0541802	0.0558173	0.054886	0.0549941	0.0559706	0.0558045	0.0562256	0.0557529	0.0560123	Biosynthesis of secondary metabolites	Global and overview maps	Metabolism
	ko01120	0.0559357	0.0567894	0.0528877	0.0588281	0.0592771	0.0553074	0.0579517	0.0561511	0.0565027	0.0549284	0.0549332	0.0539456	0.0533669	0.0529259	0.0533229	Microbial metabolism in diverse environments	Global and overview maps	Metabolism
	ko01130	0.0453201	0.0475407	0.0465345	0.0492856	0.0501921	0.0496393	0.0471668	0.0473615	0.047001	0.0480039	0.0475142	0.0484439	0.0466037	0.0460322	0.0464613	Biosynthesis of antibiotics	Global and overview maps	Metabolism
	ko01200	0.0280427	0.0282205	0.0253179	0.0254442	0.0262779	0.0254187	0.0254794	0.0254128	0.0251498	0.0249982	0.0247986	0.025311	0.0240905	0.0241274	0.0239278	Carbon metabolism	Global and overview maps	Metabolism
	ko01210	0.00533264	0.0052872	0.00570366	0.00492113	0.00498189	0.00537909	0.0051272	0.00537717	0.00524844	0.00551552	0.00546988	0.00542088	0.00568175	0.00553656	0.0055971	2-Oxocarboxylic acid metabolism	Global and overview maps	Metabolism
	ko01212	0.010039	0.0113319	0.00941593	0.013809	0.0141533	0.0133282	0.0131668	0.0123124	0.0132483	0.0129039	0.0120569	0.0129335	0.0110088	0.0110783	0.01087	Fatty acid metabolism	Global and overview maps	Metabolism
	ko01220	0.00435635	0.00473367	0.00374237	0.00622449	0.00604923	0.00501759	0.00563558	0.0049351	0.00499679	0.00491033	0.00436468	0.00463812	0.0038268	0.0038515	0.00391449	Degradation of aromatic compounds	Global and overview maps	Metabolism
	ko01230	0.0224877	0.0225438	0.0244088	0.0209539	0.0215219	0.0223722	0.0211214	0.0224347	0.0218562	0.0219515	0.0225189	0.0221045	0.0231994	0.0228286	0.023133	Biosynthesis of amino acids	Global and overview maps	Metabolism
	ko01501	0.00458255	0.00444036	0.00436045	0.00466085	0.0041358	0.00475386	0.00468581	0.00471966	0.00466741	0.00480213	0.00464565	0.00476683	0.004429	0.0044266	0.00457048	beta-Lactam resistance	Drug resistance: Antimicrobial	Human Diseases
	ko01502	0.00123475	0.00118506	0.00130909	0.00105788	0.00104876	0.00107678	0.00122997	0.00113662	0.000988632	0.00103391	0.00107089	0.00104783	0.00111277	0.00110136	0.00112505	Vancomycin resistance	Drug resistance: Antimicrobial	Human Diseases
	ko01503	0.00341641	0.0032887	0.00357815	0.00326157	0.00292337	0.00341267	0.00354113	0.00347915	0.00337001	0.00382659	0.00375832	0.00399517	0.00373775	0.00381018	0.00384483	Cationic antimicrobial peptide (CAMP) resistance	Drug resistance: Antimicrobial	Human Diseases
	ko01521	1.27e-07	0	2.28e-07	0	0	6.79e-08	0	2.34e-07	0	9.21e-08	1.19e-07	0	3.55e-08	1.09e-07	0	EGFR tyrosine kinase inhibitor resistance	Drug resistance: Antineoplastic	Human Diseases
	ko01522	8.77e-07	3.68e-08	8.29e-07	2.02e-07	0	0	0	1.56e-07	5.36e-08	2.05e-07	1.98e-07	7.48e-07	4.02e-07	2.03e-07	3.44e-07	Endocrine resistance	Drug resistance: Antineoplastic	Human Diseases
	ko01523	0.00115422	0.00104011	0.00102211	0.000744242	0.000785311	0.000820378	0.000725874	0.000769561	0.000715572	0.00078364	0.000796495	0.000761354	0.000823882	0.000824902	0.000826533	Antifolate resistance	Drug resistance: Antineoplastic	Human Diseases
	ko01524	0.00130186	0.00136656	0.00148256	0.00160644	0.00148718	0.00175147	0.00146853	0.00151136	0.00168389	0.00183271	0.0017273	0.00182337	0.00181852	0.00180288	0.00180713	Platinum drug resistance	Drug resistance: Antineoplastic	Human Diseases
	ko02010	0.0479176	0.0483501	0.0421829	0.0491289	0.048321	0.0457236	0.053515	0.0491002	0.053079	0.0439108	0.0438028	0.0422907	0.0436482	0.044083	0.0448299	ABC transporters	Membrane transport	Environmental Information Processing
	ko02020	0.0671995	0.0553029	0.0616847	0.0435576	0.0400927	0.0451659	0.0529185	0.0529927	0.0499745	0.0550211	0.0548232	0.0559505	0.0586056	0.0614502	0.0584506	Two-component system	Signal transduction	Environmental Information Processing
	ko02024	0.0283711	0.0265064	0.0249713	0.0264642	0.0256791	0.0258773	0.0280354	0.0276725	0.0308796	0.0267332	0.0258502	0.0262236	0.0264345	0.0269995	0.0270966	Quorum sensing	Cellular community - prokaryotes	Cellular Processes
	ko02025	0.010878	0.00849356	0.0123436	0.0080608	0.00740198	0.00929683	0.00845133	0.00982045	0.00926292	0.0103296	0.0111495	0.0104722	0.0126383	0.0132956	0.0128222	Biofilm formation - Pseudomonas aeruginosa	Cellular community - prokaryotes	Cellular Processes
	ko02026	0.00673821	0.0054841	0.00830896	0.00570542	0.00516593	0.00632313	0.00617764	0.00688064	0.00676761	0.00715646	0.00779008	0.00691237	0.00898115	0.00916711	0.00897335	Biofilm formation - Escherichia coli	Cellular community - prokaryotes	Cellular Processes
	ko02030	0.00806185	0.00618893	0.00835231	0.00572756	0.00483813	0.00641322	0.00762215	0.00833458	0.007367	0.00822669	0.00860971	0.00737844	0.0094825	0.0101231	0.00943005	Bacterial chemotaxis	Cell motility	Cellular Processes
	ko02040	0.00487146	0.00384108	0.00673167	0.00395069	0.00356194	0.00482794	0.0041087	0.00452613	0.00371883	0.00513228	0.00563789	0.00424158	0.00640196	0.00640307	0.00630942	Flagellar assembly	Cell motility	Cellular Processes
	ko02060	0.00183643	0.00145311	0.0015737	0.00237048	0.00171456	0.00107324	0.00393731	0.00254665	0.00141347	0.000900453	0.000882087	0.000920187	0.000752222	0.00087087	0.000879946	Phosphotransferase system (PTS)	Membrane transport	Environmental Information Processing
	ko03008	0.000294863	0.000298988	0.000423952	0.000253272	0.000282232	0.000324134	0.000249574	0.000336908	0.00033753	0.000334983	0.000358838	0.000312551	0.000434508	0.000417149	0.000412146	Ribosome biogenesis in eukaryotes	Translation	Genetic Information Processing
	ko03010	0.00848374	0.00874826	0.0096479	0.00727603	0.00776873	0.00821034	0.00717891	0.00792354	0.00745546	0.00792932	0.00822154	0.00794999	0.0086179	0.00850512	0.00856681	Ribosome	Translation	Genetic Information Processing
	ko03013	0.000393131	0.000332085	0.000318244	0.000278545	0.000256373	0.000239234	0.000311783	0.000278424	0.000268426	0.00028507	0.00030411	0.000317921	0.000295531	0.000296105	0.000304365	RNA transport	Translation	Genetic Information Processing
	ko03015	3.82e-07	4.42e-07	7.04e-07	6.87e-08	1.77e-07	6.62e-07	7.19e-08	7.14e-07	0	2.76e-07	4.56e-07	0	1.06e-07	3.27e-07	4.69e-08	mRNA surveillance pathway	Translation	Genetic Information Processing
	ko03018	0.00380112	0.00368383	0.00406751	0.00316667	0.00325	0.00351017	0.00327079	0.00354415	0.00344869	0.00345703	0.0036537	0.0035253	0.00387299	0.0038458	0.00384699	RNA degradation	Folding, sorting and degradation	Genetic Information Processing
	ko03020	0.000739662	0.000777505	0.000803651	0.000681155	0.000732339	0.000741889	0.000649341	0.000689389	0.000660715	0.000674289	0.00066753	0.000679639	0.000676185	0.000673722	0.00068536	RNA polymerase	Transcription	Genetic Information Processing
	ko03022	3.55e-05	5.18e-05	2.96e-05	5.51e-05	5.89e-05	4.38e-05	6.56e-05	6.25e-05	6.23e-05	5.25e-05	3.16e-05	4.76e-05	2.79e-05	2.77e-05	2.69e-05	Basal transcription factors	Transcription	Genetic Information Processing
	ko03030	0.00285873	0.00287384	0.00345319	0.00248678	0.00267611	0.00282493	0.00239584	0.00273279	0.0026195	0.00272421	0.00287507	0.00267114	0.00311933	0.00308206	0.00305643	DNA replication	Replication and repair	Genetic Information Processing
	ko03040	3.96e-07	0	4.14e-07	2.11e-07	0	0	0	5.2e-08	2.68e-08	1.8e-07	7.94e-08	2.21e-07	1.8e-07	1.02e-07	1.72e-07	Spliceosome	Transcription	Genetic Information Processing
	ko03050	6.01e-05	0.000119572	7.67e-05	0.000151091	0.000213899	0.000113525	0.000141562	0.000157392	0.000130408	0.000107503	8.27e-05	9.78e-05	3.28e-05	4.94e-05	3.35e-05	Proteasome	Folding, sorting and degradation	Genetic Information Processing
	ko03060	0.00287915	0.0029029	0.00308926	0.00254227	0.00270791	0.0028336	0.00246392	0.00264709	0.0024653	0.00269881	0.00268455	0.00273944	0.00270671	0.0027152	0.00274807	Protein export	Folding, sorting and degradation	Genetic Information Processing
	ko03070	0.00554925	0.00506484	0.00667174	0.00460712	0.00453215	0.00590392	0.00436829	0.00504375	0.00522905	0.00663144	0.00609754	0.00616139	0.00674929	0.00676143	0.00670295	Bacterial secretion system	Membrane transport	Environmental Information Processing
	ko03320	0.00224817	0.0026032	0.00186931	0.00296136	0.00329478	0.00272951	0.00292057	0.00277502	0.00298661	0.00266736	0.00252194	0.00267228	0.00222475	0.00226061	0.0021208	PPAR signaling pathway	Endocrine system	Organismal Systems
	ko03410	0.00199708	0.0021568	0.00250074	0.00218687	0.00241302	0.00243631	0.00204542	0.00229745	0.00217588	0.00241967	0.00230414	0.00228067	0.0023007	0.0022988	0.00230539	Base excision repair	Replication and repair	Genetic Information Processing
	ko03420	0.00177666	0.00182639	0.00202617	0.00162545	0.00181089	0.0017793	0.0017064	0.00193658	0.00185039	0.00175365	0.00177244	0.00169842	0.00183008	0.00183931	0.00181044	Nucleotide excision repair	Replication and repair	Genetic Information Processing
	ko03430	0.0031941	0.00312836	0.00372964	0.00265483	0.00279197	0.00307324	0.00274937	0.00301188	0.00299104	0.00302672	0.00320786	0.00303637	0.00348463	0.00347613	0.0034473	Mismatch repair	Replication and repair	Genetic Information Processing
	ko03440	0.00380972	0.0038085	0.00431136	0.00315879	0.00340186	0.00359889	0.00310611	0.00340574	0.00324763	0.00344447	0.00364101	0.00340449	0.00391524	0.00379901	0.00383062	Homologous recombination	Replication and repair	Genetic Information Processing
	ko03450	0.000189981	0.000262476	0.000319479	0.000335334	0.000392878	0.000353041	0.000306478	0.000360073	0.000347427	0.000359949	0.000297413	0.000268182	0.000249153	0.000264992	0.000255495	Non-homologous end-joining	Replication and repair	Genetic Information Processing
	ko03460	2e-06	3.43e-07	4.81e-06	1.7e-06	1.99e-06	9.56e-07	7.35e-07	4.08e-06	2.08e-05	3.27e-06	5.05e-06	4.14e-06	8.42e-06	7.95e-06	1.02e-05	Fanconi anemia pathway	Replication and repair	Genetic Information Processing
	ko04011	0.000144064	0.000134223	0.000177388	0.000162682	0.000154645	0.000178156	0.000135134	0.000155951	0.000156906	0.00020552	0.000145095	0.000189762	0.000137663	0.000145851	0.000142278	MAPK signaling pathway - yeast	Signal transduction	Environmental Information Processing
	ko04013	0.000204703	0.000173586	0.000274804	0.000175581	0.000154236	0.000207618	0.000183047	0.000206277	0.000204154	0.000211774	0.000221946	0.000206544	0.000252207	0.00024893	0.000246093	MAPK signaling pathway - fly	Signal transduction	Environmental Information Processing
	ko04014	4.13e-05	2.89e-05	9.65e-05	2.4e-05	2.82e-05	3.69e-05	1.71e-05	3.66e-05	3.55e-05	4.28e-05	5.05e-05	2.5e-05	7.46e-05	7.45e-05	6.67e-05	Ras signaling pathway	Signal transduction	Environmental Information Processing
	ko04016	0.000852423	0.000810447	0.000932799	0.000735661	0.000767452	0.000801782	0.000709976	0.000836908	0.000849263	0.000752865	0.000779191	0.000794951	0.00083899	0.000861881	0.000840763	MAPK signaling pathway - plant	Signal transduction	Environmental Information Processing
	ko04020	4.15e-06	1.59e-06	4.21e-06	2.66e-06	2.02e-07	4.21e-06	1.34e-07	5.2e-08	1.91e-07	1.17e-06	7.09e-07	5.51e-06	6.88e-07	7.11e-07	8.71e-07	Calcium signaling pathway	Signal transduction	Environmental Information Processing
	ko04022	3.79e-05	2.83e-05	2.1e-05	1.76e-05	2.5e-05	2.22e-05	1.04e-05	1.82e-05	1.57e-05	1.75e-05	1.89e-05	3.91e-05	1.96e-05	2.8e-05	3.14e-05	cGMP-PKG signaling pathway	Signal transduction	Environmental Information Processing
	ko04024	9.69e-05	9.37e-05	0.000132827	7.42e-05	0.000103693	8.44e-05	6.98e-05	0.000109208	0.000102342	7.25e-05	8.51e-05	7.4e-05	9.92e-05	0.000109548	0.000103474	cAMP signaling pathway	Signal transduction	Environmental Information Processing
	ko04064	6.69e-06	1.47e-06	1.52e-06	1.64e-06	3.54e-07	6.08e-07	8.52e-07	4.5e-06	3.25e-06	1.14e-06	6.61e-06	9.25e-06	2.52e-06	4.74e-06	3.95e-06	NF-kappa B signaling pathway	Signal transduction	Environmental Information Processing
	ko04066	0.000900649	0.00095806	0.000932404	0.000984639	0.000939331	0.000921284	0.000823811	0.000760578	0.00079442	0.000773821	0.000782861	0.000881784	0.000756829	0.000789162	0.000738038	HIF-1 signaling pathway	Signal transduction	Environmental Information Processing
	ko04068	0.000414197	0.00038798	0.000497222	0.000395378	0.00038276	0.000447724	0.000382304	0.000437464	0.000429043	0.0004886	0.000427123	0.000467648	0.000445248	0.000442532	0.000444057	FoxO signaling pathway	Signal transduction	Environmental Information Processing
	ko04070	0.000546667	0.000566423	0.000677476	0.000574428	0.000577509	0.000614161	0.000498927	0.000535802	0.00050359	0.000579902	0.000621093	0.000574742	0.000642389	0.000619807	0.000652333	Phosphatidylinositol signaling system	Signal transduction	Environmental Information Processing
	ko04071	4.75e-05	4.97e-05	0.00010604	3.82e-05	5.09e-05	5.33e-05	3.82e-05	6.18e-05	5.94e-05	5.46e-05	6.02e-05	3.53e-05	7.8e-05	7.87e-05	7e-05	Sphingolipid signaling pathway	Signal transduction	Environmental Information Processing
	ko04072	0.000129783	9.65e-05	0.000232499	8.68e-05	8.46e-05	0.000129889	8.84e-05	0.000127898	0.000118688	0.000148131	0.000178835	0.000122765	0.000236294	0.000217438	0.000222614	Phospholipase D signaling pathway	Signal transduction	Environmental Information Processing
	ko04080	6.19e-05	7.8e-05	4.93e-05	8.31e-05	7.6e-05	7.02e-05	5.32e-05	4.16e-05	4.6e-05	6.79e-05	5.69e-05	8.89e-05	3.48e-05	3.35e-05	4.04e-05	Neuroactive ligand-receptor interaction	Signaling molecules and interaction	Environmental Information Processing
	ko04110	1.27e-07	0	2.28e-07	0	0	6.79e-08	0	2.34e-07	0	9.21e-08	1.19e-07	0	3.55e-08	1.09e-07	0	Cell cycle	Cell growth and death	Cellular Processes
	ko04111	0	4.42e-07	2.07e-08	6.87e-08	1.77e-07	4.59e-07	7.19e-08	1.3e-08	0	0	9.92e-08	0	0	0	4.69e-08	Cell cycle - yeast	Cell growth and death	Cellular Processes
	ko04112	0.00815034	0.00693356	0.0082171	0.00595407	0.00574676	0.00631475	0.00613498	0.0064059	0.00594804	0.00685489	0.00696867	0.00687477	0.00747794	0.00789428	0.00763765	Cell cycle - Caulobacter	Cell growth and death	Cellular Processes
	ko04113	0.000540739	0.000474409	0.000510624	0.000435132	0.000433798	0.000418767	0.000403975	0.00040955	0.000381835	0.000415878	0.000462344	0.00069868	0.000431414	0.000476351	0.000496058	Meiosis - yeast	Cell growth and death	Cellular Processes
	ko04114	1.27e-07	4.42e-07	2.49e-07	6.87e-08	1.77e-07	5.27e-07	7.19e-08	2.47e-07	0	9.21e-08	2.18e-07	0	3.55e-08	1.09e-07	4.69e-08	Oocyte meiosis	Cell growth and death	Cellular Processes
	ko04115	0.000171532	0.000200053	0.00021137	0.000252763	0.000229899	0.000278828	0.00025621	0.000255813	0.000309373	0.000264698	0.000301301	0.000313781	0.0003037	0.000350088	0.000314009	p53 signaling pathway	Cell growth and death	Cellular Processes
	ko04122	0.00285891	0.00248823	0.00397856	0.00216805	0.00244951	0.00242095	0.00218235	0.00268045	0.00252128	0.0024497	0.00286781	0.00216789	0.00349703	0.00350314	0.00340932	Sulfur relay system	Folding, sorting and degradation	Genetic Information Processing
	ko04138	9.36e-05	9.9e-05	0.00014094	7.95e-05	9.84e-05	9.85e-05	6.56e-05	9.2e-05	9.36e-05	7.66e-05	9.08e-05	7.54e-05	0.000105363	0.000107326	0.000107583	Autophagy - yeast	Transport and catabolism	Cellular Processes
	ko04140	2.12e-07	1.18e-07	3.65e-07	6.73e-07	0	6.79e-08	0	2.34e-07	0	2.03e-07	1.19e-07	3.31e-07	3.55e-08	1.09e-07	0	Autophagy - animal	Transport and catabolism	Cellular Processes
	ko04141	0.000728335	0.000636494	0.000814396	0.000430265	0.000473272	0.000487281	0.000428516	0.000553106	0.000560903	0.000586462	0.000638737	0.000554963	0.00074783	0.000727522	0.000720669	Protein processing in endoplasmic reticulum	Folding, sorting and degradation	Genetic Information Processing
	ko04142	0.000118396	0.000185198	0.000108506	0.000323714	0.00021447	0.000327648	0.00021264	0.000190353	0.000116679	0.000175435	0.000284131	0.000296453	0.000124304	0.000136855	0.000154217	Lysosome	Transport and catabolism	Cellular Processes
	ko04144	4.22e-05	3.15e-05	9.78e-05	2.55e-05	3.12e-05	3.77e-05	1.72e-05	3.72e-05	3.55e-05	4.66e-05	5.12e-05	2.84e-05	7.48e-05	7.52e-05	6.69e-05	Endocytosis	Transport and catabolism	Cellular Processes
	ko04145	2.12e-07	1.18e-07	3.65e-07	6.73e-07	0	6.79e-08	0	2.34e-07	0	2.03e-07	1.19e-07	3.31e-07	3.55e-08	1.09e-07	0	Phagosome	Transport and catabolism	Cellular Processes
	ko04146	0.00237426	0.00245191	0.0023978	0.00256445	0.00269948	0.00255191	0.00255612	0.00265894	0.0030009	0.0027796	0.00269161	0.00277252	0.00274124	0.00268139	0.00260658	Peroxisome	Transport and catabolism	Cellular Processes
	ko04150	1.27e-07	0	2.28e-07	0	0	6.79e-08	0	2.34e-07	0	9.21e-08	1.19e-07	0	3.55e-08	1.09e-07	0	mTOR signaling pathway	Signal transduction	Environmental Information Processing
	ko04151	0.000187594	0.000192412	0.000193335	0.00012393	0.000134052	0.000158837	0.000141631	0.000176565	0.000165437	0.00018307	0.000188955	0.000189469	0.0002078	0.000195377	0.000204243	PI3K-Akt signaling pathway	Signal transduction	Environmental Information Processing
	ko04152	0.000355051	0.000341928	0.000384566	0.000280456	0.000279044	0.000315448	0.000324564	0.000353657	0.000403905	0.000377509	0.000393864	0.000432071	0.000448371	0.000443392	0.000425221	AMPK signaling pathway	Signal transduction	Environmental Information Processing
	ko04210	0.000219095	0.000226195	0.000243283	0.000277245	0.000252594	0.000300811	0.000299414	0.000341965	0.000417562	0.000312631	0.000355796	0.000383419	0.000374151	0.000433013	0.000379439	Apoptosis	Cell growth and death	Cellular Processes
	ko04211	0.000348767	0.000307809	0.000452192	0.000338263	0.000308881	0.000385774	0.00031818	0.000362228	0.00036106	0.000417293	0.000367042	0.000396306	0.000389871	0.00039478	0.000388372	Longevity regulating pathway	Aging	Organismal Systems
	ko04212	0.0010552	0.00103002	0.00132521	0.00104274	0.00103691	0.00113392	0.00103886	0.00118103	0.00118534	0.00120151	0.00118167	0.00120884	0.00124655	0.00124347	0.00122057	Longevity regulating pathway - worm	Aging	Organismal Systems
	ko04213	0.00130343	0.00116789	0.00152697	0.00111968	0.00110272	0.00122642	0.00104852	0.00114381	0.00110465	0.00126966	0.00126742	0.00149283	0.00131414	0.0013585	0.00137455	Longevity regulating pathway - multiple species	Aging	Organismal Systems
	ko04214	0.000545754	0.000584017	0.000455875	0.000605157	0.000544716	0.000642079	0.000553648	0.000540579	0.00061012	0.000619448	0.000624529	0.000730763	0.000573374	0.000596556	0.000591684	Apoptosis - fly	Cell growth and death	Cellular Processes
	ko04215	0.000171118	0.000199832	0.000211137	0.000252241	0.000228653	0.000277401	0.00025621	0.000255813	0.000309346	0.000264698	0.000301218	0.000313616	0.000303662	0.000349928	0.000313812	Apoptosis - multiple species	Cell growth and death	Cellular Processes
	ko04216	0.0011094	0.00120617	0.000853308	0.0011719	0.00130272	0.0010456	0.0012295	0.00118676	0.00126518	0.00106434	0.00107089	0.00107198	0.000957336	0.000978009	0.000901921	Ferroptosis	Cell growth and death	Cellular Processes
	ko04217	0.000998215	0.00100096	0.00100752	0.000832665	0.000851265	0.00088995	0.000790405	0.000861902	0.000876591	0.000837127	0.000911194	0.000851803	0.000914426	0.000932495	0.000939745	Necroptosis	Cell growth and death	Cellular Processes
	ko04218	1.27e-07	0	2.28e-07	0	0	6.79e-08	0	2.34e-07	0	9.21e-08	1.19e-07	0	3.55e-08	1.09e-07	0	Cellular senescence	Cell growth and death	Cellular Processes
	ko04260	0.000278066	0.000272302	0.000420533	0.000283882	0.000278153	0.00038644	0.000240202	0.00030828	0.000333379	0.000404954	0.000397511	0.000370215	0.000463222	0.000466605	0.00046696	Cardiac muscle contraction	Circulatory system	Organismal Systems
	ko04261	3.73e-05	2.84e-05	1.85e-05	1.74e-05	2.52e-05	2.27e-05	1.04e-05	1.82e-05	1.56e-05	1.74e-05	1.87e-05	3.87e-05	1.93e-05	2.78e-05	3.08e-05	Adrenergic signaling in cardiomyocytes	Circulatory system	Organismal Systems
	ko04270	1.27e-07	0	2.28e-07	0	0	6.79e-08	0	2.34e-07	0	9.21e-08	1.19e-07	0	3.55e-08	1.09e-07	0	Vascular smooth muscle contraction	Circulatory system	Organismal Systems
	ko04310	1.78e-06	1.03e-06	9.74e-07	6.87e-08	5.05e-08	7.13e-07	3.83e-07	5.2e-07	1.13e-06	0	8.33e-07	1.47e-07	2.13e-07	0	4.69e-08	Wnt signaling pathway	Signal transduction	Environmental Information Processing
	ko04320	8.77e-07	3.68e-08	8.29e-07	2.02e-07	0	0	0	1.56e-07	5.36e-08	2.05e-07	1.98e-07	7.48e-07	4.02e-07	2.03e-07	3.44e-07	Dorso-ventral axis formation	Development	Organismal Systems
	ko04330	2.66e-06	1.07e-06	1.8e-06	2.7e-07	5.05e-08	7.13e-07	3.83e-07	6.75e-07	1.18e-06	2.05e-07	1.03e-06	8.95e-07	6.15e-07	2.03e-07	3.91e-07	Notch signaling pathway	Signal transduction	Environmental Information Processing
	ko04350	0	4.42e-07	2.07e-08	6.87e-08	1.77e-07	4.59e-07	7.19e-08	1.3e-08	0	0	9.92e-08	0	0	0	4.69e-08	TGF-beta signaling pathway	Signal transduction	Environmental Information Processing
	ko04370	6.69e-06	1.47e-06	1.52e-06	1.64e-06	3.54e-07	6.08e-07	8.52e-07	4.5e-06	3.25e-06	1.14e-06	6.61e-06	9.25e-06	2.52e-06	4.74e-06	3.95e-06	VEGF signaling pathway	Signal transduction	Environmental Information Processing
	ko04371	1.27e-07	0	2.28e-07	0	0	6.79e-08	0	2.34e-07	0	9.21e-08	1.19e-07	0	3.55e-08	1.09e-07	0	Apelin signaling pathway	Signal transduction	Environmental Information Processing
	ko04380	2.94e-06	1.28e-06	1.4e-06	7.97e-07	2.9e-07	9.6e-07	2.1e-06	1.45e-06	1.31e-06	4.9e-06	5.56e-06	3.1e-06	2.35e-06	1.77e-06	2.34e-06	Osteoclast differentiation	Development	Organismal Systems
	ko04390	1.27e-07	4.42e-07	2.49e-07	6.87e-08	1.77e-07	5.27e-07	7.19e-08	2.47e-07	0	9.21e-08	2.18e-07	0	3.55e-08	1.09e-07	4.69e-08	Hippo signaling pathway	Signal transduction	Environmental Information Processing
	ko04391	2.12e-06	1.55e-06	9.74e-07	8.38e-07	3.31e-06	2.67e-06	7.19e-08	1.3e-08	0	9.21e-08	9.92e-08	7.36e-08	5.32e-08	0	9.38e-08	Hippo signaling pathway - fly	Signal transduction	Environmental Information Processing
	ko04392	2.12e-06	1.1e-06	9.53e-07	7.69e-07	3.13e-06	2.21e-06	0	0	0	9.21e-08	0	7.36e-08	5.32e-08	0	4.69e-08	Hippo signaling pathway - multiple species	Signal transduction	Environmental Information Processing
	ko04510	1.27e-07	0	2.28e-07	0	0	6.79e-08	0	2.34e-07	0	9.21e-08	1.19e-07	0	3.55e-08	1.09e-07	0	Focal adhesion	Cellular community - eukaryotes	Cellular Processes
	ko04530	1.27e-07	4.42e-07	2.49e-07	6.87e-08	1.77e-07	5.27e-07	7.19e-08	2.47e-07	0	9.21e-08	2.18e-07	0	3.55e-08	1.09e-07	4.69e-08	Tight junction	Cellular community - eukaryotes	Cellular Processes
	ko04611	1.27e-07	0	2.28e-07	0	0	6.79e-08	0	2.34e-07	0	9.21e-08	1.19e-07	0	3.55e-08	1.09e-07	0	Platelet activation	Immune system	Organismal Systems
	ko04612	0.000118628	0.000106139	0.000147046	6.75e-05	5.76e-05	9.66e-05	7.98e-05	0.000101238	9.75e-05	0.000111782	0.000130057	0.000117047	0.000152529	0.000147386	0.000148753	Antigen processing and presentation	Immune system	Organismal Systems
	ko04614	6.26e-05	7.74e-05	4.16e-05	0.000109981	0.000105938	0.000129876	4.96e-05	5.29e-05	3.24e-05	0.000130338	8.04e-05	0.000151639	3.39e-05	3.8e-05	4.74e-05	Renin-angiotensin system	Endocrine system	Organismal Systems
	ko04621	0.000934179	0.000827002	0.00125551	0.00067601	0.000683398	0.000902245	0.000683542	0.000893418	0.0008176	0.000996005	0.00112107	0.000951195	0.00124685	0.00123408	0.00121924	NOD-like receptor signaling pathway	Immune system	Organismal Systems
	ko04622	3.55e-05	2.94e-05	3.05e-05	7.58e-05	6.88e-05	4.48e-05	4.88e-05	5.73e-05	6.26e-05	2.12e-05	3.64e-05	2.84e-05	2.55e-05	2.81e-05	3.51e-05	RIG-I-like receptor signaling pathway	Immune system	Organismal Systems
	ko04625	6.69e-06	1.47e-06	1.52e-06	1.64e-06	3.54e-07	6.08e-07	8.52e-07	4.5e-06	3.25e-06	1.14e-06	6.61e-06	9.25e-06	2.52e-06	4.74e-06	3.95e-06	C-type lectin receptor signaling pathway	Immune system	Organismal Systems
	ko04626	0.000617511	0.000571201	0.000615542	0.000593895	0.000552231	0.000712424	0.00060851	0.000583508	0.000557856	0.000688227	0.000643856	0.000681981	0.000629505	0.000636347	0.000662777	Plant-pathogen interaction	Environmental adaptation	Organismal Systems
	ko04640	0	0	2.07e-08	2.75e-08	3.54e-07	0	1.92e-07	6.49e-08	2.01e-08	6.14e-08	0	0	0	2.18e-08	2.34e-08	Hematopoietic cell lineage	Immune system	Organismal Systems
	ko04657	0.000125233	0.000107494	0.000148431	6.85e-05	5.8e-05	9.72e-05	8.07e-05	0.000105736	0.000100772	0.000112808	0.000136671	0.000125968	0.000155051	0.000152122	0.000152703	IL-17 signaling pathway	Immune system	Organismal Systems
	ko04658	8.77e-07	3.68e-08	8.29e-07	2.02e-07	0	0	0	1.56e-07	5.36e-08	2.05e-07	1.98e-07	7.48e-07	4.02e-07	2.03e-07	3.44e-07	Th1 and Th2 cell differentiation	Immune system	Organismal Systems
	ko04659	0.000118543	0.000106022	0.000146909	6.68e-05	5.76e-05	9.66e-05	7.98e-05	0.000101238	9.75e-05	0.000111672	0.000130057	0.000116716	0.000152529	0.000147386	0.000148753	Th17 cell differentiation	Immune system	Organismal Systems
	ko04664	4.53e-07	0	4.14e-07	1.01e-07	0	0	0	8.66e-08	2.68e-08	8.19e-08	7.94e-08	3.43e-07	2.13e-07	1.02e-07	1.72e-07	Fc epsilon RI signaling pathway	Immune system	Organismal Systems
	ko04666	4.13e-05	2.89e-05	9.65e-05	2.4e-05	2.82e-05	3.69e-05	1.71e-05	3.66e-05	3.55e-05	4.28e-05	5.05e-05	2.5e-05	7.46e-05	7.45e-05	6.67e-05	Fc gamma R-mediated phagocytosis	Immune system	Organismal Systems
	ko04668	6.69e-06	1.47e-06	1.52e-06	1.64e-06	3.54e-07	6.08e-07	8.52e-07	4.5e-06	3.25e-06	1.14e-06	6.61e-06	9.25e-06	2.52e-06	4.74e-06	3.95e-06	TNF signaling pathway	Signal transduction	Environmental Information Processing
	ko04714	0.00161647	0.00172583	0.00166649	0.00174194	0.00188239	0.0017946	0.00168543	0.00178339	0.00190428	0.0018451	0.00185201	0.00178296	0.00184055	0.00186724	0.00178507	Thermogenesis	Environmental adaptation	Organismal Systems
	ko04720	1.27e-07	0	2.28e-07	0	0	6.79e-08	0	2.34e-07	0	9.21e-08	1.19e-07	0	3.55e-08	1.09e-07	0	Long-term potentiation	Nervous system	Organismal Systems
	ko04721	1.7e-08	0	4.22e-08	1.48e-06	7.24e-07	1.74e-07	3.56e-06	1.47e-06	2.2e-07	1.42e-07	1.08e-07	2.39e-07	3.46e-08	4.56e-08	9.28e-08	Synaptic vesicle cycle	Nervous system	Organismal Systems
	ko04723	2.88e-05	1.42e-05	1.21e-05	1.48e-05	1.21e-05	1.25e-05	9.11e-06	2.26e-05	1.56e-05	1.73e-05	3.34e-05	2.16e-05	3.17e-05	2.56e-05	3.13e-05	Retrograde endocannabinoid signaling	Nervous system	Organismal Systems
	ko04724	0.000404036	0.000456719	0.000425432	0.000457846	0.000485906	0.000471737	0.00039439	0.000373356	0.000404318	0.000423547	0.000364268	0.000384798	0.000337082	0.000345999	0.00035026	Glutamatergic synapse	Nervous system	Organismal Systems
	ko04726	0.000124652	0.00016674	9.11e-05	0.000173691	0.00018811	0.000152596	0.000154298	0.000164156	0.000146878	0.000135989	0.000149246	0.000133641	0.000129034	0.000113565	0.000126415	Serotonergic synapse	Nervous system	Organismal Systems
	ko04727	0.000407164	0.000462919	0.000352286	0.000467835	0.000492867	0.00044972	0.000409826	0.000364053	0.000381864	0.00039031	0.000324615	0.000378128	0.00026736	0.000278882	0.00029325	GABAergic synapse	Nervous system	Organismal Systems
	ko04728	0.000117721	0.000165857	8.96e-05	0.000173018	0.000190105	0.000152787	0.000153518	0.000159883	0.00014362	0.000135231	0.00014293	0.00012412	0.000126335	0.000108967	0.000122411	Dopaminergic synapse	Nervous system	Organismal Systems
	ko04730	0	4.42e-07	2.07e-08	6.87e-08	1.77e-07	4.59e-07	7.19e-08	1.3e-08	0	0	9.92e-08	0	0	0	4.69e-08	Long-term depression	Nervous system	Organismal Systems
	ko04750	1.27e-07	0	2.28e-07	0	0	6.79e-08	0	2.34e-07	0	9.21e-08	1.19e-07	0	3.55e-08	1.09e-07	0	Inflammatory mediator regulation of TRP channels	Sensory system	Organismal Systems
	ko04810	1.27e-07	0	2.28e-07	0	0	6.79e-08	0	2.34e-07	0	9.21e-08	1.19e-07	0	3.55e-08	1.09e-07	0	Regulation of actin cytoskeleton	Cell motility	Cellular Processes
	ko04910	0.000420831	0.000371174	0.000485846	0.000297188	0.00031568	0.000311959	0.00032343	0.000389834	0.000361603	0.000331045	0.000394991	0.000330845	0.000462166	0.00047404	0.000455362	Insulin signaling pathway	Endocrine system	Organismal Systems
	ko04911	3.72e-05	2.8e-05	1.83e-05	1.74e-05	2.5e-05	2.21e-05	1.04e-05	1.79e-05	1.56e-05	1.73e-05	1.85e-05	3.87e-05	1.93e-05	2.77e-05	3.08e-05	Insulin secretion	Endocrine system	Organismal Systems
	ko04912	4.13e-05	2.89e-05	9.65e-05	2.4e-05	2.82e-05	3.69e-05	1.71e-05	3.66e-05	3.55e-05	4.28e-05	5.05e-05	2.5e-05	7.46e-05	7.45e-05	6.67e-05	GnRH signaling pathway	Endocrine system	Organismal Systems
	ko04913	7.14e-06	1.47e-06	1.94e-06	1.75e-06	3.54e-07	6.08e-07	8.52e-07	4.59e-06	3.28e-06	1.22e-06	6.69e-06	9.6e-06	2.73e-06	4.84e-06	4.12e-06	Ovarian steroidogenesis	Endocrine system	Organismal Systems
	ko04914	0.000118543	0.000106022	0.000146909	6.68e-05	5.76e-05	9.66e-05	7.98e-05	0.000101238	9.75e-05	0.000111672	0.000130057	0.000116716	0.000152529	0.000147386	0.000148753	Progesterone-mediated oocyte maturation	Endocrine system	Organismal Systems
	ko04915	0.000118543	0.000106022	0.000146909	6.68e-05	5.76e-05	9.66e-05	7.98e-05	0.000101238	9.75e-05	0.000111672	0.000130057	0.000116716	0.000152529	0.000147386	0.000148753	Estrogen signaling pathway	Endocrine system	Organismal Systems
	ko04916	4.24e-06	5.72e-06	4.59e-06	9.01e-06	4.72e-06	2.81e-05	6.97e-06	2.06e-05	7.24e-06	1.51e-05	2.34e-05	1.37e-05	6.46e-06	8.33e-06	1.68e-05	Melanogenesis	Endocrine system	Organismal Systems
	ko04917	6.91e-05	6.19e-05	0.000117753	5.33e-05	5.6e-05	5.13e-05	5.62e-05	6.18e-05	5.01e-05	5.4e-05	6.3e-05	5.33e-05	8.56e-05	8e-05	7.51e-05	Prolactin signaling pathway	Endocrine system	Organismal Systems
	ko04918	0.000446807	0.000426419	0.000432761	0.000386271	0.00039834	0.000465222	0.000385984	0.000366912	0.000397772	0.000441962	0.000382758	0.000459981	0.000385775	0.000377189	0.000386816	Thyroid hormone synthesis	Endocrine system	Organismal Systems
	ko04919	5.64e-05	5.06e-05	3.85e-05	4.76e-05	5.23e-05	5.63e-05	6.96e-05	7.43e-05	7.26e-05	7.44e-05	0.000126063	9.06e-05	0.000128	0.000116901	0.000127751	Thyroid hormone signaling pathway	Endocrine system	Organismal Systems
	ko04920	0.0010941	0.00120027	0.00084866	0.00113844	0.00130083	0.00103234	0.0011955	0.00118734	0.00127487	0.00108961	0.00108398	0.0010964	0.000972462	0.000998804	0.000921128	Adipocytokine signaling pathway	Endocrine system	Organismal Systems
	ko04921	1.08e-05	5.93e-06	5.64e-06	7.76e-06	1.11e-05	3.4e-06	1.5e-05	6.31e-06	3.85e-06	3.78e-06	8.93e-06	1.14e-05	2.98e-06	5.57e-06	4.65e-06	Oxytocin signaling pathway	Endocrine system	Organismal Systems
	ko04922	0.00103552	0.00109391	0.00101353	0.00110727	0.00110629	0.00101702	0.00103873	0.000956001	0.000917619	0.000879345	0.000921466	0.000996211	0.000884895	0.000921761	0.000898795	Glucagon signaling pathway	Endocrine system	Organismal Systems
	ko04923	6.69e-06	1.47e-06	1.52e-06	1.64e-06	3.54e-07	6.08e-07	8.52e-07	4.5e-06	3.25e-06	1.14e-06	6.61e-06	9.25e-06	2.52e-06	4.74e-06	3.95e-06	Regulation of lipolysis in adipocytes	Endocrine system	Organismal Systems
	ko04924	7.66e-06	1.28e-05	7.72e-06	2.17e-05	1.73e-05	3.27e-05	7.11e-06	8.23e-06	5.19e-06	3.36e-05	1.78e-05	4.24e-05	9.11e-06	7.82e-06	1.1e-05	Renin secretion	Endocrine system	Organismal Systems
	ko04925	3.72e-05	2.8e-05	1.83e-05	1.74e-05	2.5e-05	2.21e-05	1.04e-05	1.79e-05	1.56e-05	1.73e-05	1.85e-05	3.87e-05	1.93e-05	2.77e-05	3.08e-05	Aldosterone synthesis and secretion	Endocrine system	Organismal Systems
	ko04928	4.49e-05	3.52e-05	9.93e-05	2.6e-05	2.92e-05	4.24e-05	1.72e-05	3.73e-05	3.74e-05	4.41e-05	5.42e-05	3.46e-05	7.88e-05	8.21e-05	7.47e-05	Parathyroid hormone synthesis, secretion and action	Endocrine system	Organismal Systems
	ko04930	0.000194616	0.000196521	0.000203268	0.000157171	0.000162679	0.000172675	0.000183157	0.000190608	0.000156331	0.000165166	0.000194097	0.000173011	0.000193827	0.000184472	0.000204104	Type II diabetes mellitus	Endocrine and metabolic diseases	Human Diseases
	ko04931	0.000483095	0.00047377	0.00045728	0.000382967	0.000415418	0.000386373	0.000403978	0.000433089	0.000385135	0.000384699	0.000429864	0.00039297	0.00043029	0.000445618	0.000458894	Insulin resistance	Endocrine and metabolic diseases	Human Diseases
	ko04932	0.000412106	0.000444423	0.00061364	0.000518902	0.000481839	0.00064244	0.000486041	0.000546411	0.000627127	0.000652528	0.000680624	0.000645206	0.000747649	0.000788922	0.000749974	Non-alcoholic fatty liver disease (NAFLD)	Endocrine and metabolic diseases	Human Diseases
	ko04934	0.000188325	0.000163793	0.00019028	0.000187259	0.000177283	0.00016347	0.000191131	0.000197234	0.00016258	0.000167562	0.000157213	0.000169576	0.00016543	0.000166056	0.000155449	Cushing's syndrome	Endocrine and metabolic diseases	Human Diseases
	ko04940	0.000230986	0.000242708	0.000237287	0.000259384	0.000264004	0.000236612	0.00024289	0.000239759	0.000215048	0.000216491	0.000212711	0.000210622	0.000190448	0.000198788	0.000196623	Type I diabetes mellitus	Endocrine and metabolic diseases	Human Diseases
	ko04960	3.72e-05	2.8e-05	1.83e-05	1.74e-05	2.5e-05	2.21e-05	1.04e-05	1.79e-05	1.56e-05	1.73e-05	1.85e-05	3.87e-05	1.93e-05	2.77e-05	3.08e-05	Aldosterone-regulated sodium reabsorption	Excretory system	Organismal Systems
	ko04961	3.72e-05	2.8e-05	1.83e-05	1.74e-05	2.5e-05	2.21e-05	1.04e-05	1.79e-05	1.56e-05	1.73e-05	1.85e-05	3.87e-05	1.93e-05	2.77e-05	3.08e-05	Endocrine and other factor-regulated calcium reabsorption	Excretory system	Organismal Systems
	ko04962	1.44e-07	0	1.63e-07	1.53e-06	7.24e-07	1.74e-07	3.56e-06	1.76e-06	2.2e-07	2.34e-07	1.48e-07	4.05e-07	1.06e-07	6.24e-08	2.07e-07	Vasopressin-regulated water reabsorption	Excretory system	Organismal Systems
	ko04964	0.000262731	0.000262834	0.000169865	0.000200132	0.000222954	0.000225527	0.000205597	0.000230166	0.000239587	0.000211133	0.00019012	0.000259333	0.000156218	0.000150775	0.000172948	Proximal tubule bicarbonate reclamation	Excretory system	Organismal Systems
	ko04970	3.72e-05	2.8e-05	1.83e-05	1.74e-05	2.5e-05	2.21e-05	1.04e-05	1.79e-05	1.56e-05	1.73e-05	1.85e-05	3.87e-05	1.93e-05	2.77e-05	3.08e-05	Salivary secretion	Digestive system	Organismal Systems
	ko04971	3.72e-05	2.8e-05	1.83e-05	1.74e-05	2.5e-05	2.21e-05	1.04e-05	1.79e-05	1.56e-05	1.73e-05	1.85e-05	3.87e-05	1.93e-05	2.77e-05	3.08e-05	Gastric acid secretion	Digestive system	Organismal Systems
	ko04972	3.85e-05	2.85e-05	2.04e-05	2.21e-05	3.12e-05	2.62e-05	1.7e-05	2.13e-05	1.81e-05	1.86e-05	2.1e-05	4.19e-05	2.25e-05	2.95e-05	3.43e-05	Pancreatic secretion	Digestive system	Organismal Systems
	ko04973	9.79e-05	0.00011282	7.02e-05	0.000110767	0.000101328	7.87e-05	0.000104108	7.84e-05	7.19e-05	5.27e-05	6.52e-05	9.57e-05	4.93e-05	6.52e-05	6.4e-05	Carbohydrate digestion and absorption	Digestive system	Organismal Systems
	ko04974	9.17e-05	8.79e-05	4.99e-05	9.01e-05	8.33e-05	9.99e-05	6.27e-05	5.8e-05	3.96e-05	8.63e-05	7.66e-05	0.000150339	4.25e-05	5.45e-05	6.35e-05	Protein digestion and absorption	Digestive system	Organismal Systems
	ko04976	5.87e-05	5.75e-05	3.52e-05	0.000111781	0.000128655	8.85e-05	3.89e-05	3.94e-05	3.22e-05	4.86e-05	4.78e-05	6.5e-05	2.86e-05	4.15e-05	4.49e-05	Bile secretion	Digestive system	Organismal Systems
	ko04978	0.000140495	0.000122351	0.000175269	0.000124582	0.000145054	0.00013556	0.000111871	0.000159776	0.000158577	0.00012604	0.000141171	0.000157136	0.000179945	0.000184928	0.000186384	Mineral absorption	Digestive system	Organismal Systems
	ko04979	6.07e-05	7.74e-05	4.72e-05	7.84e-05	6.99e-05	6.61e-05	4.66e-05	3.82e-05	4.35e-05	6.65e-05	5.44e-05	8.57e-05	3.15e-05	3.17e-05	3.69e-05	Cholesterol metabolism	Digestive system	Organismal Systems
	ko05010	0.000732383	0.00074914	0.000886245	0.000736332	0.000687956	0.000867402	0.000700884	0.000766425	0.000849523	0.000840458	0.000892837	0.00086786	0.000948506	0.000995395	0.000958974	Alzheimer's disease	Neurodegenerative diseases	Human Diseases
	ko05012	0.000412572	0.000444791	0.000615981	0.000519113	0.000481839	0.000642418	0.000486209	0.000546268	0.000627221	0.00065261	0.000681027	0.000645709	0.000747939	0.000789108	0.000750641	Parkinson's disease	Neurodegenerative diseases	Human Diseases
	ko05014	0.000395284	0.000391459	0.000593741	0.000486476	0.000463555	0.000581821	0.000444107	0.000496986	0.000556925	0.000604905	0.000571753	0.000591568	0.000616344	0.00066561	0.000618862	Amyotrophic lateral sclerosis (ALS)	Neurodegenerative diseases	Human Diseases
	ko05016	0.000697504	0.00067578	0.00109617	0.000766247	0.000716332	0.000976366	0.000721851	0.000837962	0.000922048	0.00099907	0.00102835	0.000940307	0.00117515	0.00120789	0.00115943	Huntington's disease	Neurodegenerative diseases	Human Diseases
	ko05020	8.1e-05	5.74e-05	0.000206045	7.18e-05	8.03e-05	0.000126263	5.28e-05	8.54e-05	9.07e-05	0.000134892	0.000125638	8.89e-05	0.000175421	0.000170035	0.000163116	Prion diseases	Neurodegenerative diseases	Human Diseases
	ko05030	0.000117509	0.000165268	8.92e-05	0.000171946	0.000187756	0.000151988	0.000153446	0.000159571	0.0001436	0.000134771	0.000142553	0.000124046	0.0001263	0.000108728	0.000122294	Cocaine addiction	Substance dependence	Human Diseases
	ko05031	0.000117636	0.000165268	8.94e-05	0.000171946	0.000187756	0.000152056	0.000153446	0.000159805	0.0001436	0.000134863	0.000142672	0.000124046	0.000126335	0.000108837	0.000122294	Amphetamine addiction	Substance dependence	Human Diseases
	ko05034	0.000117636	0.000165268	8.94e-05	0.000171946	0.000187756	0.000152056	0.000153446	0.000159805	0.0001436	0.000134863	0.000142672	0.000124046	0.000126335	0.000108837	0.000122294	Alcoholism	Substance dependence	Human Diseases
	ko05100	1.66e-05	1.32e-05	1.3e-05	2.14e-05	1.24e-05	6.79e-06	4.33e-05	1.74e-05	7.81e-06	1.38e-05	1.11e-05	6.68e-05	7.02e-06	7.1e-06	8.5e-06	Bacterial invasion of epithelial cells	Infectious diseases: Bacterial	Human Diseases
	ko05110	3.02e-05	4.97e-05	2.92e-05	3.47e-05	4.79e-05	5.92e-05	1.27e-05	3.37e-05	1.08e-05	6.61e-05	2.46e-05	4.55e-05	1.62e-05	1.49e-05	2.07e-05	Vibrio cholerae infection	Infectious diseases: Bacterial	Human Diseases
	ko05111	0.00977156	0.00752856	0.0104112	0.00574711	0.00534402	0.00681387	0.00659708	0.00761753	0.00774898	0.00824804	0.00866168	0.0079992	0.0101504	0.0106434	0.0100511	Biofilm formation - Vibrio cholerae	Cellular community - prokaryotes	Cellular Processes
	ko05120	0.000332738	0.000319628	0.000363849	0.000299793	0.00028991	0.000290952	0.000352862	0.000325871	0.000323681	0.000341951	0.000391246	0.000350154	0.000431279	0.000417223	0.000420252	Epithelial cell signaling in Helicobacter pylori infection	Infectious diseases: Bacterial	Human Diseases
	ko05131	1e-06	8.1e-07	1.37e-06	5.78e-06	1.75e-06	8.56e-07	3.74e-06	9.84e-06	3.81e-06	4.53e-06	3.32e-06	2.95e-06	6.28e-07	1.01e-06	8.92e-07	Shigellosis	Infectious diseases: Bacterial	Human Diseases
	ko05132	0.00206324	0.00154295	0.00165937	0.000836787	0.00078084	0.000858835	0.000922645	0.00100642	0.000929407	0.00100223	0.00114855	0.00098997	0.00128971	0.00131124	0.00123077	Salmonella infection	Infectious diseases: Bacterial	Human Diseases
	ko05133	0.00136144	0.00105241	0.00114487	0.00100331	0.000841707	0.00111092	0.00100445	0.00108973	0.00116252	0.00130968	0.0012009	0.00151364	0.00120736	0.00126838	0.00128128	Pertussis	Infectious diseases: Bacterial	Human Diseases
	ko05134	0.00117362	0.00125268	0.0012746	0.00121859	0.00124606	0.00128538	0.00118531	0.0012004	0.00120401	0.00124751	0.00130223	0.00127371	0.00128769	0.00132674	0.00130652	Legionellosis	Infectious diseases: Bacterial	Human Diseases
	ko05140	6.69e-06	1.47e-06	1.52e-06	1.64e-06	3.54e-07	6.08e-07	8.52e-07	4.5e-06	3.25e-06	1.14e-06	6.61e-06	9.25e-06	2.52e-06	4.74e-06	3.95e-06	Leishmaniasis	Infectious diseases: Parasitic	Human Diseases
	ko05142	6.15e-05	8.87e-05	4.78e-05	0.0001246	0.000120905	0.000132664	7.24e-05	6.94e-05	5.33e-05	0.000109003	7e-05	0.000126593	3.23e-05	3.33e-05	4.31e-05	Chagas disease (American trypanosomiasis)	Infectious diseases: Parasitic	Human Diseases
	ko05143	6.7e-05	9.71e-05	5.55e-05	0.00013997	0.000145063	0.000127431	8.33e-05	7.48e-05	5.76e-05	9.82e-05	6.93e-05	0.000113467	3.06e-05	3.54e-05	4.1e-05	African trypanosomiasis	Infectious diseases: Parasitic	Human Diseases
	ko05145	0.000172165	0.0002002	0.000214065	0.000252552	0.000228653	0.000277446	0.00025621	0.000255952	0.000309467	0.000264862	0.000301642	0.000314327	0.000304147	0.000350233	0.000314578	Toxoplasmosis	Infectious diseases: Parasitic	Human Diseases
	ko05146	9.7e-05	9e-05	0.00013998	8.19e-05	9.07e-05	0.000101994	6.05e-05	9.21e-05	9.55e-05	0.000119301	0.000115363	0.000120257	0.000140461	0.000134484	0.000129669	Amoebiasis	Infectious diseases: Parasitic	Human Diseases
	ko05150	0.00012816	0.000106083	8.88e-05	0.000149496	9.28e-05	9.46e-05	0.0002235	0.000140235	0.000109428	0.000101757	0.000106801	0.000147788	8.33e-05	9.13e-05	8.95e-05	Staphylococcus aureus infection	Infectious diseases: Bacterial	Human Diseases
	ko05152	0.000954257	0.000935306	0.00110222	0.00095391	0.000946977	0.00100268	0.000980475	0.00107296	0.00113818	0.00101276	0.00111461	0.00104528	0.00113276	0.00117675	0.00112731	Tuberculosis	Infectious diseases: Bacterial	Human Diseases
	ko05160	1.27e-07	4.42e-07	2.49e-07	6.87e-08	1.77e-07	5.27e-07	7.19e-08	2.47e-07	0	9.21e-08	2.18e-07	0	3.55e-08	1.09e-07	4.69e-08	Hepatitis C	Infectious diseases: Viral	Human Diseases
	ko05161	0.000171245	0.000199832	0.000211365	0.000252241	0.000228653	0.000277469	0.00025621	0.000256047	0.000309346	0.00026479	0.000301337	0.000313616	0.000303697	0.000350037	0.000313812	Hepatitis B	Infectious diseases: Viral	Human Diseases
	ko05162	1.27e-07	0	2.28e-07	0	0	6.79e-08	0	2.34e-07	0	9.21e-08	1.19e-07	0	3.55e-08	1.09e-07	0	Measles	Infectious diseases: Viral	Human Diseases
	ko05163	0.000177809	0.000201304	0.000212658	0.000253885	0.000229007	0.000278009	0.000257062	0.000260312	0.000312597	0.000265835	0.000307832	0.000322868	0.000306183	0.000354664	0.000317762	Human cytomegalovirus infection	Infectious diseases: Viral	Human Diseases
	ko05164	0.000175471	0.000203188	0.000216052	0.00025788	0.000237116	0.000282292	0.000267115	0.000261209	0.000313612	0.000267297	0.000305164	0.000317763	0.000309866	0.000352952	0.000318991	Influenza A	Infectious diseases: Viral	Human Diseases
	ko05165	0.000202082	0.000196742	0.000205262	0.000158795	0.000163142	0.000173801	0.000183817	0.000194271	0.000159447	0.000166471	0.000201028	0.000182955	0.000196734	0.000189497	0.000208382	Human papillomavirus infection	Infectious diseases: Viral	Human Diseases
	ko05166	6.09e-05	7.74e-05	4.77e-05	7.84e-05	6.99e-05	6.63e-05	4.66e-05	3.87e-05	4.35e-05	6.67e-05	5.46e-05	8.57e-05	3.16e-05	3.19e-05	3.69e-05	HTLV-I infection	Infectious diseases: Viral	Human Diseases
	ko05167	0.000177809	0.000201304	0.000212658	0.000253885	0.000229007	0.000278009	0.000257062	0.000260312	0.000312597	0.000265835	0.000307832	0.000322868	0.000306183	0.000354664	0.000317762	Kaposi's sarcoma-associated herpesvirus infection	Infectious diseases: Viral	Human Diseases
	ko05168	0.0001715	0.000199832	0.00021182	0.000252241	0.000228653	0.000277605	0.00025621	0.000256515	0.000309346	0.000264975	0.000301575	0.000313616	0.000303768	0.000350255	0.000313812	Herpes simplex infection	Infectious diseases: Viral	Human Diseases
	ko05169	6.37e-07	4.42e-07	1.16e-06	3.4e-07	5.81e-07	7.98e-07	7.19e-08	1.18e-06	0	9.52e-07	7.74e-07	9.81e-08	1.77e-07	5.45e-07	6.25e-08	Epstein-Barr virus infection	Infectious diseases: Viral	Human Diseases
	ko05200	0.00110354	0.00115175	0.00126375	0.00149215	0.00130165	0.00159629	0.00137776	0.00133561	0.00144549	0.00177241	0.00161085	0.0017196	0.00165203	0.00161525	0.00162808	Pathways in cancer	Cancers: Overview	Human Diseases
	ko05203	0.000195023	0.000194792	0.000203803	0.000157152	0.000162679	0.000173006	0.000182894	0.000190539	0.000156142	0.00016599	0.000194673	0.000173053	0.000193952	0.000184993	0.000204057	Viral carcinogenesis	Cancers: Overview	Human Diseases
	ko05204	0.000768293	0.000914667	0.000853167	0.00133458	0.00126422	0.00139359	0.00101537	0.000977301	0.00105214	0.00151794	0.00121659	0.00140272	0.00116327	0.00108944	0.0011567	Chemical carcinogenesis	Cancers: Overview	Human Diseases
	ko05205	0.000163534	0.000168927	0.000183302	0.000139181	0.000145161	0.000155637	0.000131968	0.000146413	0.000138898	0.00014948	0.000152912	0.000157409	0.000160531	0.000158705	0.000159342	Proteoglycans in cancer	Cancers: Overview	Human Diseases
	ko05206	0.000225775	0.00020915	0.00021901	0.000204592	0.000186551	0.000214139	0.000183067	0.0001924	0.000184588	0.000195689	0.000164571	0.000246548	0.000156789	0.000163957	0.00016365	MicroRNAs in cancer	Cancers: Overview	Human Diseases
	ko05210	0.000171118	0.000199832	0.000211137	0.000252241	0.000228653	0.000277401	0.00025621	0.000255813	0.000309346	0.000264698	0.000301218	0.000313616	0.000303662	0.000349928	0.000313812	Colorectal cancer	Cancers: Specific types	Human Diseases
	ko05211	0.000188325	0.000163793	0.00019028	0.000187259	0.000177283	0.00016347	0.000191131	0.000197234	0.00016258	0.000167562	0.000157213	0.000169576	0.00016543	0.000166056	0.000155449	Renal cell carcinoma	Cancers: Specific types	Human Diseases
	ko05215	0.000118543	0.000106022	0.000146909	6.68e-05	5.76e-05	9.66e-05	7.98e-05	0.000101238	9.75e-05	0.000111672	0.000130057	0.000116716	0.000152529	0.000147386	0.000148753	Prostate cancer	Cancers: Specific types	Human Diseases
	ko05219	4.83e-05	7.97e-05	4.67e-05	8.85e-05	8.78e-05	7.9e-05	9.46e-05	7.77e-05	9.29e-05	5.23e-05	6.43e-05	5.12e-05	5.98e-05	5.25e-05	5.71e-05	Bladder cancer	Cancers: Specific types	Human Diseases
	ko05220	1.78e-06	1.03e-06	9.74e-07	6.87e-08	5.05e-08	7.13e-07	3.83e-07	5.2e-07	1.13e-06	0	8.33e-07	1.47e-07	2.13e-07	0	4.69e-08	Chronic myeloid leukemia	Cancers: Specific types	Human Diseases
	ko05222	0.000177809	0.000201304	0.000212658	0.000253885	0.000229007	0.000278009	0.000257062	0.000260312	0.000312597	0.000265835	0.000307832	0.000322868	0.000306183	0.000354664	0.000317762	Small cell lung cancer	Cancers: Specific types	Human Diseases
	ko05224	8.77e-07	3.68e-08	8.29e-07	2.02e-07	0	0	0	1.56e-07	5.36e-08	2.05e-07	1.98e-07	7.48e-07	4.02e-07	2.03e-07	3.44e-07	Breast cancer	Cancers: Specific types	Human Diseases
	ko05225	0.000616206	0.00067956	0.000712097	0.000983918	0.000837682	0.00105747	0.000849352	0.000776151	0.000871609	0.00122714	0.00101472	0.00110954	0.00102727	0.000946943	0.00100573	Hepatocellular carcinoma	Cancers: Specific types	Human Diseases
	ko05230	0.000978967	0.00108668	0.00102154	0.00122674	0.00119652	0.00111129	0.00109917	0.00101971	0.00102234	0.000962951	0.000977955	0.00108656	0.000922512	0.000945956	0.000915488	Central carbon metabolism in cancer	Cancers: Overview	Human Diseases
	ko05231	0.000134593	0.000109391	0.000237816	9.31e-05	9.62e-05	0.000137117	9.12e-05	0.000132353	0.000119357	0.000154008	0.000180967	0.000125575	0.000236875	0.000218643	0.00022356	Choline metabolism in cancer	Cancers: Overview	Human Diseases
	ko05322	5.89e-07	1.17e-06	6.1e-07	1.77e-06	6.15e-07	2.41e-06	7.03e-07	1.94e-06	1.66e-06	5.46e-06	2.77e-06	1.47e-06	1.87e-06	2.48e-06	2.68e-06	Systemic lupus erythematosus	Immune diseases	Human Diseases
	ko05323	3.03e-06	1.4e-06	1.54e-06	1.47e-06	2.9e-07	9.6e-07	2.1e-06	1.45e-06	1.31e-06	5.01e-06	5.56e-06	3.43e-06	2.35e-06	1.77e-06	2.34e-06	Rheumatoid arthritis	Immune diseases	Human Diseases
	ko05340	0.000176205	0.00023174	0.000137624	0.000212049	0.00025603	0.000227231	0.000218746	0.000215537	0.000211393	0.000204402	0.000174565	0.000210173	0.000142713	0.000125012	0.000144664	Primary immunodeficiency	Immune diseases	Human Diseases
	ko05410	1.29e-05	1.94e-05	1.13e-05	3.07e-05	2.22e-05	3.91e-05	1.43e-05	1.2e-05	7.67e-06	3.79e-05	2.25e-05	5.01e-05	1.11e-05	1.04e-05	1.28e-05	Hypertrophic cardiomyopathy (HCM)	Cardiovascular diseases	Human Diseases
	ko05414	5.25e-06	6.64e-06	3.53e-06	8.98e-06	4.93e-06	6.42e-06	7.2e-06	3.73e-06	2.48e-06	4.29e-06	4.64e-06	7.62e-06	1.97e-06	2.59e-06	1.79e-06	Dilated cardiomyopathy (DCM)	Cardiovascular diseases	Human Diseases
	ko05416	0.000171118	0.000199832	0.000211137	0.000252241	0.000228653	0.000277401	0.00025621	0.000255813	0.000309346	0.000264698	0.000301218	0.000313616	0.000303662	0.000349928	0.000313812	Viral myocarditis	Cardiovascular diseases	Human Diseases
	ko05418	0.00151536	0.00150318	0.00196022	0.00162465	0.00151041	0.00190885	0.00147327	0.00164491	0.00169729	0.00217855	0.00211255	0.0020354	0.00226014	0.00215294	0.00219946	Fluid shear stress and atherosclerosis	Cardiovascular diseases	Human Diseases

## Sheet: Table S6
Table S6 Detailed information of Fig. S7B
Fig. S7B_Color	Phyla/Subphyla	Relative abundance (%)
		Sediment			Rsurface			Rsubsurface			Bsurface			Bsubsurface
	AC1	0.0142882	0	0.029286	0	0	0	0	0	0.00835259	0	0.0165262	0.0178023	0.0201952	0.146716	0.434525
	Acidobacteria	0.731554	2.8481	1.69468	6.90755	6.78936	7.32103	12.9849	8.04984	5.56839	12.3599	8.39118	11.2021	5.82632	6.63962	4.55405
	Actinobacteria	3.07767	6.20194	4.62524	8.39995	10.4065	6.92181	7.24134	11.6745	13.0774	4.99649	6.97405	5.34069	4.76271	5.59535	6.73232
	Alphaproteobacteria	2.58902	5.08991	2.82708	10.4834	11.2732	8.63575	6.08824	5.62585	4.32943	12.9184	5.91638	6.5379	3.02928	3.1731	2.45196
	Archaea_others	0	0.0236602	0.0039048	0	0	0	0	0	0	0	0	0	0	0.00863036	0
	Armatimonadetes	0.225753	0.372649	0.162049	0.271107	0.404472	0.252139	0.260074	0.158156	0.208815	0.380931	0.214841	0.405002	0.218782	0.304939	0.155187
	Bacteria_others	0.271475	0.351946	0.388528	0.197882	0.0895617	0.111061	0.300808	0.651991	0.679344	0.092459	0.210709	0.111264	0.501515	0.687552	0.56714
	Bacteroidetes	32.297	19.2476	23.501	8.23868	10.603	18.7633	3.29009	5.61294	5.67141	16.7499	13.4151	18.4654	13.726	12.8736	12.7056
	Betaproteobacteria	3.26627	3.14681	10.3946	4.14767	4.04183	4.98274	13.6931	19.5985	18.0834	11.2208	16.4807	10.5034	29.5759	22.298	19.1755
	BRC1	0.668686	0.774873	0.421719	0.0322538	0.0288909	0.0570314	0.0156671	0	0	0.0628721	0	0.0712092	0.00673174	0.0230143	0.0225727
	Caldiserica	0.0828713	0	0.029286	0	0	0	0	0	0	0	0	0	0.0168293	0	0.0395023
	Caldithrix	0	0	0.0078096	0	0	0	0	0	0	0	0	0	0	0.0172607	0.00564318
	Chlamydiae	0	0	0	0.0305104	0.0577818	0.069038	0	0	0	0	0	0	0	0	0
	Chlorobi	1.1402	0.567846	1.26516	2.13921	3.23	1.10161	2.66967	2.69511	3.31598	0.92459	2.73095	1.06369	2.14069	2.6524	4.08566
	Chloroflexi	13.5623	17.2365	17.7747	27.7662	23.9159	23.7971	12.6402	17.0583	24.7376	19.0466	25.8098	14.2329	19.2662	21.8808	18.9837
	Crenarchaeota	0.0914442	0.0857684	0.298717	1.48542	2.8862	0.705388	0.131604	0.451875	0.189325	0.0480787	0.218972	0.396101	0.19522	0.405627	0.304732
	Cyanobacteria	0.851575	0.697977	0.529101	0.271107	0.0173345	0.0900495	0	0.0580983	0.0306262	0.155331	0.0247893	1.39303	0.104342	0.0690429	0.0705398
	Deltaproteobacteria	16.1285	14.5925	15.3205	4.81018	6.30399	6.58262	3.99198	6.41017	7.1359	2.95869	4.23484	3.02194	7.59677	7.86514	9.79092
	Elusimicrobia	0.00571526	0	0.0175716	0.110709	0.00577818	0.0240132	0.0250674	0.0774643	0.0111368	0.00739672	0.0743679	0.106814	0.205318	0.276172	0.143901
	Epsilonproteobacteria	0.0457221	0.115344	0.33386	0.0313821	0.0144454	0.0240132	0	0.0161384	0.0222736	0	0.0743679	0.0578575	0.249074	0.0575357	0.434525
	Euryarchaeota	0.0142882	0.0236602	0.04881	0	0	0.0060033	0	0.0580983	0.0222736	0.0110951	0.0206577	0	0.00673174	0.0834268	0.341412
	FBP	0.0200034	0	0	0.00610208	0.0115564	0.0210116	0	0.00968304	0	0.00739672	0.0082631	0.0267035	0.00673174	0.00575357	0.0225727
	FCPU426	0.0085729	0	0.019524	0	0	0	0	0	0	0	0	0	0.0437563	0.0460286	0
	Fibrobacteres	0	0.112386	0.0253812	0.0592773	0.0548927	0.132073	0	0.0548706	0.0389788	0.00739672	0	0.00890115	0	0.0230143	0.0112864
	Firmicutes	15.4426	12.3329	9.90843	5.09349	2.47595	3.35284	22.921	8.66632	4.76376	1.27593	1.99141	5.02025	1.51801	2.63514	2.89495
	GAL15	0.00571526	0	0.0156192	0	0	0	0	0	0	0	0	0.00890115	0.026927	0.0373982	0.276516
	Gammaproteobacteria	1.44025	2.85106	1.77083	4.01604	2.66663	5.8202	2.3062	1.09741	0.687697	6.48693	1.5328	5.30954	1.31606	0.621386	1.3205
	Gemmatimonadetes	0.408641	1.13865	0.462719	5.88763	6.13353	3.89014	3.76951	2.85973	2.26077	2.41873	2.79706	6.78713	1.8142	1.63114	1.82557
	GN02	0	0	0	0.0156911	0	0	0	0.103286	0.0779575	0	0	0	0.00673174	0	0.014108
	GN04	0.0085729	0.0266178	0.0566196	0.0409711	0.0635599	0.0060033	0.169205	0.225938	0.509508	0	0.123946	0.0578575	0.148098	0.210005	0.558675
	GOUTA4	0	0	0.0078096	0	0	0	0.272608	0.0387322	0.013921	0	0.0082631	0	0.0100976	0.00863036	0
	H-178	0.0257187	0.147876	0.0722388	0	0	0	0	0	0	0	0	0	0.0235611	0.0316447	0.0310375
	Hyd24-12	0.662971	0.922749	0.249907	0	0	0	0	0	0	0	0	0	0.00673174	0.0258911	0.0197511
	KSB3	0	0	0	0	0	0	0	0.0387322	0.130857	0	0	0	0	0.0143839	0
	LCP-89	0	0	0.0039048	0	0	0	0	0	0	0	0	0	0.00673174	0.0316447	0
	Lentisphaerae	0.0085729	0.106471	0.0058572	0	0	0	0	0.0645536	0.0640365	0	0	0	0.0201952	0.00863036	0.0253943
	MVP-21	0	0	0	0.0845574	0.161789	0.0390215	0.0376011	0	0	0.00739672	0.0247893	0.0222529	0	0.00575357	0.0112864
	MVS-104	0	0.050278	0	0	0	0	0	0	0	0	0	0	0	0	0
	NC10	0.0085729	0.0266178	0.0136668	0	0	0	0.0125337	0.0225938	0.00835259	0	0.0082631	0	0.026927	0.0863036	0.0564318
	Nitrospirae	0.145739	0.248433	0.355337	0.208342	0.208014	0.0630347	1.3505	1.90433	2.28026	0.747069	1.35515	0.69429	1.27566	1.53045	1.60831
	NKB19	0.134309	0.20407	0.0410004	0.155167	0.0404472	0.00900495	0.0971361	0.0322768	0.0890943	0	0.0165262	0.0445058	0.00673174	0.0258911	0.0282159
	OD1	0.577242	0.245475	0.33386	0.445452	0.0577818	0.234129	0.739487	0.845652	0.654286	0.166426	0.289208	0.409453	0.329855	0.253157	0.4966
	OP11	0.0200034	0.0857684	0.134716	0.0906595	0.0751163	0.186102	0.0877358	0.338906	0.618092	0.00739672	0.082631	0.00890115	0.383709	0.647277	1.03552
	OP3	0.0514374	0.186324	0.0898104	0.02528	0	0	0	0.135563	0.125289	0.0369836	0.119815	0	0.19522	0.368229	0.200333
	OP8	0.425787	0.399267	0.939105	0.00174345	0	0	0.0219339	0.600349	0.476098	0.0443803	0.260288	0.195825	0.743857	1.13921	2.67205
	OP9	0.0285763	0.0621081	0.0312384	0	0	0	0.00626684	0	0.00556839	0	0.0247893	0.0400552	0.286099	0.0604125	0.35552
	Parvarchaeota	0.491513	0.425884	0.808294	0.00958898	0	0	0.0501347	0.316313	0.0918785	0.0332853	0.0991572	0	0.175025	0.47467	0.0648966
	PAUC34f	0	0	0	0	0	0	0.0125337	0.0387322	0.0306262	0	0.0082631	0	0	0	0.00564318
	Planctomycetes	1.22021	2.04365	1.08749	5.18328	5.10791	2.62945	2.34067	1.61384	1.36982	3.70946	3.23913	3.27562	1.52474	1.75484	1.83403
	Proteobacteria_others	0.151455	0.0561931	0.140573	0.26762	0.144454	0.0420231	0.0940026	0.52934	0.425982	0.081364	0.6941	0.0356046	0.686637	0.773856	1.27254
	Spirochaetes	1.1602	2.41334	0.620863	0.0130759	0.03178	0.0210116	0.0188005	0.109741	0.041763	0.0147934	0.0123946	0.249232	0.148098	0.094934	0.0733614
	SR1	0	0	0	0	0	0	0	0.0548706	0.00556839	0	0	0	0	0	0
	Synergistetes	0	0.0354904	0	0	0	0	0	0	0	0	0	0	0	0	0
	Tenericutes	0.54295	0.996688	0.900057	0	0	0	0.0219339	0.00968304	0	0	0	0.115715	0.0134635	0.0316447	0.0112864
	Thermi	0.194319	0.375606	0.0859056	0.0113324	0.00577818	0.0390215	0	0	0	0	0	0.0445058	0	0.00575357	0.00846477
	TM6	0.0285763	0.0354904	0.0253812	0.0392277	0.164678	0.0060033	0.0282008	0.116197	0.013921	0	0.0371839	0.0267035	0	0.0373982	0.00564318
	TM7	0	0.00887259	0.0039048	0.0174345	0.0375581	0.0120066	0.209939	0.0936027	0.0612523	0	0.0661048	0.173572	0.00673174	0	0.0902909
	TPD-58	0	0	0	0	0	0	0	0.0968304	0.0334104	0	0.0165262	0	0.0841468	0.0143839	0
	Verrucomicrobia	1.17163	2.34828	1.69078	2.77906	2.1986	3.93216	1.3317	1.45568	1.6037	2.86623	2.11535	4.40607	1.36991	1.78648	1.56316
	WPS-2	0	0	0.0410004	0.00610208	0	0.0060033	0.122203	0	0	0.0147934	0	0.0356046	0	0	0.0112864
	WS1	0.0085729	0.0473205	0.0078096	0	0	0	0.0344676	0.0193661	0.00556839	0.00739672	0.0165262	0	0.0134635	0.0719197	0.0423239
	WS2	0	0	0.0039048	0.0488166	0.00577818	0.0450248	0.106536	0.0645536	0.0779575	0.0517771	0.0247893	0.0267035	0.0336587	0	0.00564318
	WS3	0.300051	0.505738	0.210859	0.170858	0.28602	0.0630347	0.498214	0.229165	0.336888	0.081364	0.190051	0.0400552	0.148098	0.253157	0.330126
	WS4	0	0	0	0	0	0	0.00626684	0	0	0	0.0165262	0	0	0.0201375	0
	WS5	0.0142882	0	0.029286	0	0	0.0060033	0	0.0161384	0.00556839	0	0.0123946	0.00890115	0.134635	0.140963	0.205976
	WWE1	0.228611	0.183367	0.132763	0	0	0	0	0	0	0	0	0	0.0168293	0.0345214	0.0112864

## Sheet: Table S7
Table S7 Detailed information of functional redundancy index (FRI) calculated using the Tax4Fun2 package in R based on the sequenced 16S rRNA gene data
KO	Functional redundancy index (FRI)															Description of KO
	Sediment			Rsurface			Rsubsurface			Bsurface			Bsubsurface
K00001	0.176954	0.173221	0.254765	0.27353	0.148349	0.172327	0.117635	0.158514	0.129721	0.137389	0.166927	0.18748	0.168952	0.211813	0.202194	alcohol dehydrogenase [EC:1.1.1.1]
K00002	0.00789835	0.00853521	0.0102756	0.00952049	0.00556759	0.00737182	0.00403718	0.00646481	0.00354232	0.00479294	0.00521973	0.00781272	0.00645785	0.00723592	0.00659645	alcohol dehydrogenase (NADP+) [EC:1.1.1.2]
K00003	0.192191	0.197088	0.276657	0.306708	0.166412	0.198163	0.139056	0.194805	0.160612	0.172863	0.204104	0.222892	0.198784	0.25925	0.227987	homoserine dehydrogenase [EC:1.1.1.3]
K00004	0.043947	0.0385933	0.0628517	0.0679932	0.0391248	0.0443745	0.0263203	0.0410463	0.0304962	0.0337414	0.0402185	0.0425843	0.0408684	0.0505064	0.0481424	(R,R)-butanediol dehydrogenase / meso-butanediol dehydrogenase / diacetyl reductase [EC:1.1.1.4 1.1.1.- 1.1.1.303]
K00005	0.00787801	0.00521376	0.0113353	0.0105937	0.00354898	0.00608668	0.00339301	0.00549948	0.0053782	0.00354802	0.00455538	0.00564821	0.00598163	0.00685451	0.00714515	glycerol dehydrogenase [EC:1.1.1.6]
K00007	0.000880542	0.000771212	0.00167043	0.00128808	0.000757823	0.00105929	0.000756744	0.000996825	0.000788952	0.00110042	0.000890228	0.00126902	0.000956253	0.000888837	0.000803396	D-arabinitol 4-dehydrogenase [EC:1.1.1.11]
K00008	0.101037	0.0967064	0.141633	0.15254	0.0827294	0.103042	0.0600655	0.0860903	0.0723058	0.0774506	0.0887397	0.106442	0.0906508	0.116259	0.107017	L-iditol 2-dehydrogenase [EC:1.1.1.14]
K00009	0.0015153	0.00123111	0.002905	0.00392802	0.00185487	0.00206078	0.00150931	0.0016934	0.001627	0.0011172	0.00144393	0.00159944	0.00167029	0.00202222	0.00176372	mannitol-1-phosphate 5-dehydrogenase [EC:1.1.1.17]
K00010	0.0617276	0.0623141	0.088508	0.102387	0.0538465	0.0634729	0.0439071	0.0559988	0.046164	0.0493824	0.0536967	0.0674754	0.0570549	0.071112	0.0658793	myo-inositol 2-dehydrogenase / D-chiro-inositol 1-dehydrogenase [EC:1.1.1.18 1.1.1.369]
K00012	0.198226	0.196005	0.280499	0.312153	0.164892	0.196881	0.122586	0.178262	0.146796	0.164426	0.185198	0.210133	0.19058	0.24322	0.206273	UDPglucose 6-dehydrogenase [EC:1.1.1.22]
K00013	0.233703	0.235785	0.338101	0.368909	0.199847	0.233854	0.156551	0.221063	0.180166	0.193385	0.224729	0.247126	0.2343	0.291496	0.254682	histidinol dehydrogenase [EC:1.1.1.23]
K00014	0.260135	0.26574	0.376178	0.398004	0.215046	0.254434	0.172812	0.247765	0.198048	0.210525	0.250252	0.273779	0.25566	0.326741	0.283286	shikimate dehydrogenase [EC:1.1.1.25]
K00015	0.142762	0.147079	0.213371	0.231666	0.131051	0.147813	0.102058	0.142519	0.112313	0.126246	0.146531	0.158503	0.141347	0.188456	0.163308	glyoxylate reductase [EC:1.1.1.26]
K00016	0.036841	0.038703	0.054103	0.0570763	0.0274017	0.0327732	0.0226135	0.0378183	0.0299886	0.027538	0.0391053	0.0415787	0.03685	0.0504628	0.0455517	L-lactate dehydrogenase [EC:1.1.1.27]
K00018	0.113686	0.114528	0.165968	0.175285	0.102677	0.110928	0.0772705	0.111989	0.0847949	0.0921035	0.108472	0.12027	0.109266	0.13917	0.125739	glycerate dehydrogenase [EC:1.1.1.29]
K00019	0.156747	0.15929	0.22133	0.247132	0.139266	0.156178	0.104253	0.142065	0.110443	0.131233	0.146747	0.172181	0.150624	0.192151	0.162195	3-hydroxybutyrate dehydrogenase [EC:1.1.1.30]
K00020	0.126247	0.132347	0.182896	0.219884	0.12403	0.141168	0.0977507	0.133374	0.104599	0.120173	0.130067	0.154385	0.127264	0.166413	0.148361	3-hydroxyisobutyrate dehydrogenase [EC:1.1.1.31]
K00021	0.000727098	0.000555845	0.0010003	0.000608645	0.000303305	0.000336413	0.000268645	0.000721049	0.0003549	0.000329911	0.000340995	0.000492045	0.000558178	0.00104756	0.000825414	hydroxymethylglutaryl-CoA reductase (NADPH) [EC:1.1.1.34]
K00023	0.132064	0.146091	0.183116	0.219448	0.120683	0.135964	0.094802	0.131227	0.102263	0.121384	0.133919	0.153702	0.137164	0.168798	0.148995	acetoacetyl-CoA reductase [EC:1.1.1.36]
K00024	0.17614	0.184583	0.261646	0.286278	0.150339	0.184552	0.126492	0.180196	0.142579	0.157379	0.185618	0.192182	0.185855	0.238769	0.202353	malate dehydrogenase [EC:1.1.1.37]
K00027	0.203755	0.208752	0.30417	0.316078	0.161759	0.194915	0.127344	0.191728	0.148847	0.160812	0.191908	0.208313	0.207002	0.257435	0.219794	malate dehydrogenase (oxaloacetate-decarboxylating) [EC:1.1.1.38]
K00029	0.199254	0.201671	0.297384	0.313041	0.159593	0.192172	0.12733	0.190878	0.147419	0.158339	0.187104	0.208846	0.19946	0.252702	0.221887	malate dehydrogenase (oxaloacetate-decarboxylating)(NADP+) [EC:1.1.1.40]
K00030	0.0510274	0.0459549	0.0711377	0.0744944	0.0413201	0.0508094	0.0322171	0.0508169	0.0460616	0.0427421	0.0541096	0.0574978	0.0562523	0.0749208	0.0602207	isocitrate dehydrogenase (NAD+) [EC:1.1.1.41]
K00031	0.235162	0.241689	0.341732	0.377329	0.201591	0.245575	0.155205	0.224287	0.176716	0.196431	0.231709	0.257694	0.23572	0.296385	0.262968	isocitrate dehydrogenase [EC:1.1.1.42]
K00032	0.00561995	0.00450477	0.00815348	0.00885241	0.00595727	0.00547965	0.00413757	0.00622374	0.00437421	0.00577544	0.00502975	0.00732431	0.00470076	0.00591155	0.00714422	phosphogluconate 2-dehydrogenase [EC:1.1.1.43]
K00033	0.0950724	0.101888	0.135561	0.153379	0.0894363	0.098889	0.0646524	0.0905552	0.0726927	0.0780378	0.0903499	0.108881	0.0930009	0.11755	0.0950458	6-phosphogluconate dehydrogenase [EC:1.1.1.44 1.1.1.343]
K00034	0.142601	0.145697	0.203361	0.239323	0.133281	0.148658	0.103657	0.140517	0.110175	0.131086	0.143425	0.172493	0.148607	0.179865	0.158457	glucose 1-dehydrogenase [EC:1.1.1.47]
K00035	0.00415157	0.00440258	0.00712851	0.0107405	0.0055864	0.00843983	0.00364387	0.00388971	0.0032564	0.00638395	0.00395645	0.00594568	0.00353628	0.00508112	0.0042095	D-galactose 1-dehydrogenase [EC:1.1.1.48]
K00036	0.113855	0.126755	0.166563	0.205949	0.121788	0.134385	0.0831618	0.109374	0.0925064	0.108794	0.117702	0.140206	0.116514	0.151724	0.12441	glucose-6-phosphate 1-dehydrogenase [EC:1.1.1.49 1.1.1.363]
K00038	0.121263	0.121749	0.165942	0.204525	0.111585	0.125559	0.0847355	0.11494	0.088572	0.108216	0.121292	0.140276	0.12296	0.15596	0.133198	3alpha(or 20beta)-hydroxysteroid dehydrogenase [EC:1.1.1.53]
K00039	0.0052305	0.00470639	0.00719472	0.00878477	0.00567694	0.00731477	0.0041232	0.00427509	0.00342039	0.00446749	0.00442239	0.00596169	0.00470357	0.00615461	0.00559271	ribitol 2-dehydrogenase [EC:1.1.1.56]
K00040	0.0226473	0.0229064	0.0330572	0.0390418	0.0199481	0.0270434	0.0134817	0.0187352	0.0133818	0.0165265	0.018857	0.0210765	0.0191522	0.0213745	0.0205795	fructuronate reductase [EC:1.1.1.57]
K00041	0.00513712	0.00409913	0.00691632	0.00745886	0.0037334	0.00433895	0.00202032	0.00336394	0.00289848	0.00279838	0.0036463	0.00410707	0.00414947	0.00564829	0.00396294	tagaturonate reductase [EC:1.1.1.58]
K00042	0.0537528	0.0506766	0.0725094	0.0872975	0.0472128	0.0531278	0.0390926	0.0513627	0.0404254	0.0478674	0.0519231	0.062279	0.0501549	0.063336	0.0547618	2-hydroxy-3-oxopropionate reductase [EC:1.1.1.60]
K00043	0.0253128	0.0276456	0.037107	0.0402163	0.0221052	0.0246512	0.0179299	0.0224383	0.0175633	0.0197294	0.018927	0.0261106	0.0224047	0.0247454	0.0232297	4-hydroxybutyrate dehydrogenase [EC:1.1.1.61]
K00045	0.012384	0.014096	0.0186131	0.0201218	0.0118295	0.014696	0.00672477	0.00837813	0.00669927	0.00880591	0.0107308	0.011349	0.0100677	0.010796	0.0116479	mannitol 2-dehydrogenase [EC:1.1.1.67]
K00046	0.179491	0.179049	0.24714	0.292539	0.162311	0.181497	0.121395	0.163366	0.128533	0.150818	0.169652	0.18882	0.170133	0.213761	0.190243	gluconate 5-dehydrogenase [EC:1.1.1.69]
K00048	0.0169254	0.0134982	0.0219949	0.0189367	0.0100008	0.0135094	0.00846481	0.013152	0.0119376	0.00835667	0.00985542	0.0128135	0.0133972	0.0154962	0.0180201	lactaldehyde reductase [EC:1.1.1.77]
K00050	0.00739609	0.00804091	0.0110527	0.0117694	0.00646432	0.00671261	0.00440896	0.00610167	0.00433094	0.00656858	0.00707402	0.00784459	0.0059057	0.00854101	0.00749021	hydroxypyruvate reductase [EC:1.1.1.81]
K00052	0.231593	0.231367	0.332294	0.368742	0.197563	0.233377	0.155181	0.225884	0.183258	0.19678	0.232252	0.251278	0.231696	0.300511	0.256508	3-isopropylmalate dehydrogenase [EC:1.1.1.85]
K00053	0.214848	0.212542	0.307037	0.339514	0.183537	0.213715	0.144629	0.208717	0.167372	0.181187	0.214458	0.228485	0.209276	0.273871	0.233849	ketol-acid reductoisomerase [EC:1.1.1.86]
K00054	0.00847342	0.00912337	0.0139122	0.0106581	0.00605442	0.00770699	0.00445618	0.00900326	0.00515288	0.0060298	0.00786761	0.00698756	0.00787717	0.0100153	0.00768935	hydroxymethylglutaryl-CoA reductase [EC:1.1.1.88]
K00055	0.0242807	0.0254435	0.0378894	0.0491454	0.0236496	0.0300456	0.0189803	0.0271727	0.020481	0.0278437	0.0290353	0.0331797	0.0284311	0.0366452	0.0310504	aryl-alcohol dehydrogenase [EC:1.1.1.90]
K00057	0.244584	0.254043	0.3464	0.374076	0.198996	0.23562	0.153905	0.228683	0.182236	0.18868	0.23173	0.257946	0.237277	0.304173	0.261967	glycerol-3-phosphate dehydrogenase (NAD(P)+) [EC:1.1.1.94]
K00058	0.260293	0.263035	0.374926	0.385692	0.205108	0.249107	0.16607	0.245645	0.194479	0.204308	0.248648	0.265659	0.256721	0.327624	0.282682	D-3-phosphoglycerate dehydrogenase / 2-oxoglutarate reductase [EC:1.1.1.95 1.1.1.399]
K00059	0.268552	0.277846	0.387567	0.408777	0.217752	0.259432	0.173791	0.257216	0.204358	0.211909	0.257281	0.28184	0.265089	0.340095	0.296518	3-oxoacyl-[acyl-carrier protein] reductase [EC:1.1.1.100]
K00060	0.0501657	0.047144	0.0698236	0.0816789	0.043951	0.0519378	0.0324185	0.0436887	0.037677	0.0373379	0.0442521	0.0507296	0.0505418	0.05928	0.0523648	threonine 3-dehydrogenase [EC:1.1.1.103]
K00064	0.0359898	0.0347365	0.0539552	0.0605317	0.0330436	0.0396819	0.0213998	0.0327225	0.0251306	0.0326167	0.0351361	0.0432753	0.0364928	0.0438744	0.0406234	D-threo-aldose 1-dehydrogenase [EC:1.1.1.122]
K00065	0.158785	0.161179	0.219144	0.253856	0.145155	0.162132	0.110357	0.152929	0.117383	0.135692	0.153325	0.166686	0.150444	0.189365	0.159702	2-dehydro-3-deoxy-D-gluconate 5-dehydrogenase [EC:1.1.1.127]
K00066	0.00215964	0.00189117	0.00257811	0.00253042	0.00178273	0.001744	0.00158515	0.00161794	0.00160062	0.0018107	0.00227319	0.00228584	0.00198545	0.00229749	0.00180276	GDP-mannose 6-dehydrogenase [EC:1.1.1.132]
K00067	0.167757	0.166509	0.244035	0.253514	0.130714	0.160964	0.103699	0.151407	0.124878	0.137924	0.153953	0.168671	0.166306	0.202065	0.175256	dTDP-4-dehydrorhamnose reductase [EC:1.1.1.133]
K00068	0.023432	0.0240086	0.0319933	0.0376969	0.0174058	0.02279	0.0149139	0.0227704	0.0183207	0.016609	0.0225254	0.0220005	0.0244079	0.027045	0.024139	sorbitol-6-phosphate 2-dehydrogenase [EC:1.1.1.140]
K00073	0.000750941	0.000776541	0.00133871	0.00122988	0.000878755	0.00076997	0.000515747	0.000728384	0.000449315	0.000421872	0.000848178	0.00106503	0.000748255	0.0011193	0.00102127	ureidoglycolate dehydrogenase (NAD+) [EC:1.1.1.350]
K00074	0.145048	0.146438	0.201303	0.236349	0.133158	0.151258	0.107231	0.144933	0.109299	0.130233	0.148575	0.159974	0.139302	0.180037	0.162488	3-hydroxybutyryl-CoA dehydrogenase [EC:1.1.1.157]
K00075	0.254035	0.264992	0.36548	0.399271	0.209627	0.251851	0.164185	0.23684	0.189757	0.205623	0.245134	0.272285	0.253292	0.316807	0.273529	UDP-N-acetylmuramate dehydrogenase [EC:1.3.1.98]
K00076	0.0216847	0.0228725	0.0301556	0.0387591	0.0188563	0.0262322	0.0154921	0.0192781	0.015252	0.0182842	0.0212438	0.0226919	0.0208968	0.0265626	0.0230319	7-alpha-hydroxysteroid dehydrogenase [EC:1.1.1.159]
K00077	0.101643	0.0862614	0.130806	0.135732	0.0744008	0.0884902	0.0617887	0.0891263	0.0776635	0.0782792	0.0933367	0.10269	0.0907228	0.116894	0.103999	2-dehydropantoate 2-reductase [EC:1.1.1.169]
K00082	0.00387576	0.00380724	0.00557926	0.00617939	0.00319806	0.00355991	0.00203957	0.00275876	0.00252541	0.00378123	0.00309927	0.00400302	0.0043152	0.00492407	0.00452097	5-amino-6-(5-phosphoribosylamino)uracil reductase [EC:1.1.1.193]
K00086	0.0114121	0.00879763	0.0164991	0.0174642	0.00891207	0.0104909	0.00681581	0.0114361	0.00759657	0.00760765	0.00917146	0.0125612	0.0095187	0.0124088	0.0125755	1,3-propanediol dehydrogenase [EC:1.1.1.202]
K00087	0.0116318	0.00954898	0.014466	0.0136054	0.00815753	0.0103566	0.00742247	0.00873121	0.00880626	0.00978142	0.00897773	0.0122075	0.0102394	0.0129199	0.0124213	xanthine dehydrogenase molybdenum-binding subunit [EC:1.17.1.4]
K00088	0.272307	0.282402	0.392095	0.40563	0.211956	0.258047	0.177189	0.258397	0.207255	0.214362	0.263408	0.278893	0.269831	0.347107	0.29903	IMP dehydrogenase [EC:1.1.1.205]
K00090	0.0894818	0.0792493	0.116782	0.134022	0.0757297	0.0846064	0.0588501	0.0796019	0.0651265	0.077847	0.0811351	0.0930802	0.0774305	0.10194	0.0903963	glyoxylate/hydroxypyruvate/2-ketogluconate reductase [EC:1.1.1.79 1.1.1.81 1.1.1.215]
K00091	0.0478337	0.0408098	0.0650253	0.0762731	0.0402546	0.043113	0.0306309	0.0498632	0.040469	0.0466661	0.0480185	0.050021	0.0492819	0.0605666	0.043916	dihydroflavonol-4-reductase [EC:1.1.1.219]
K00094	3.22e-05	4.94e-05	7.86e-05	4.36e-05	2.09e-05	2.59e-05	1.25e-05	3.52e-05	4.27e-05	9.26e-06	4.28e-05	6.18e-06	7.19e-05	7.08e-05	5.68e-05	galactitol-1-phosphate 5-dehydrogenase [EC:1.1.1.251]
K00096	0.00426284	0.00412316	0.00652346	0.00667134	0.0037316	0.00375103	0.00401891	0.00581151	0.00498251	0.00280844	0.00391982	0.00365473	0.00443383	0.00626248	0.00646729	glycerol-1-phosphate dehydrogenase [NAD(P)+] [EC:1.1.1.261]
K00097	0.117386	0.124069	0.163928	0.195994	0.101533	0.118978	0.0732197	0.101117	0.0837485	0.100164	0.110449	0.12705	0.110945	0.138421	0.113218	4-hydroxythreonine-4-phosphate dehydrogenase [EC:1.1.1.262]
K00098	0.00955474	0.00942728	0.016314	0.0154566	0.0075788	0.0112881	0.0078606	0.00998755	0.00916834	0.00801109	0.00948443	0.0095366	0.00929853	0.0123017	0.0116539	L-idonate 5-dehydrogenase [EC:1.1.1.264]
K00099	0.189117	0.190395	0.268073	0.297835	0.157294	0.187693	0.1289	0.180367	0.152567	0.157903	0.188247	0.210018	0.188035	0.239718	0.211013	1-deoxy-D-xylulose-5-phosphate reductoisomerase [EC:1.1.1.267]
K00100	0.00595829	0.00474025	0.00823353	0.0104821	0.00348053	0.00459181	0.00409547	0.00758067	0.00544532	0.00356669	0.00549446	0.00550494	0.0066441	0.00683945	0.00685319	butanol dehydrogenase [EC:1.1.1.-]
K00101	0.0687234	0.0688964	0.0950202	0.0995752	0.0603903	0.0650687	0.0428401	0.0554798	0.0472206	0.0553261	0.0602345	0.0634967	0.0631147	0.0748287	0.0656773	L-lactate dehydrogenase (cytochrome) [EC:1.1.2.3]
K00102	0.0985912	0.0994779	0.133187	0.167616	0.0971849	0.109083	0.0743955	0.0950519	0.0757735	0.095221	0.0976931	0.113725	0.100366	0.126968	0.106445	D-lactate dehydrogenase (cytochrome) [EC:1.1.2.4]
K00103	0.00688862	0.00657566	0.0110749	0.0129387	0.00830658	0.00868834	0.005443	0.00749769	0.0053691	0.00683882	0.00754486	0.00721895	0.00790763	0.00877588	0.00912459	L-gulonolactone oxidase [EC:1.1.3.8]
K00104	0.173333	0.166881	0.243452	0.279391	0.156489	0.179234	0.118283	0.161466	0.12877	0.156939	0.171144	0.195826	0.173399	0.226811	0.185294	glycolate oxidase [EC:1.1.3.15]
K00105	9.23e-05	0.000187659	9.23e-05	0.000319913	0.000113362	0.000128628	0.000123957	0.000232314	0.000149731	6.53e-05	0.00015961	0.000120906	9.33e-05	0.000114305	9.06e-05	alpha-glycerophosphate oxidase [EC:1.1.3.21]
K00106	1.75e-06	6.52e-06	6.52e-06	1.75e-06	1.75e-06	1.75e-06	0	0	1.75e-06	6.52e-06	1.75e-06	1.75e-06	1.75e-06	6.52e-06	1.75e-06	xanthine dehydrogenase/oxidase [EC:1.17.1.4 1.17.3.2]
K00108	0.0447036	0.0481009	0.0601507	0.0799092	0.045274	0.0520707	0.0342397	0.0426637	0.0337442	0.0453328	0.0449123	0.0503327	0.0406069	0.0554845	0.0439638	choline dehydrogenase [EC:1.1.99.1]
K00109	0.000161276	7.14e-05	0.000174716	0.000153467	9.59e-05	0.000119915	9.8e-05	9.36e-05	0.000165363	0.000151782	0.000146207	0.000227062	0.000135646	0.000192065	0.000204927	2-hydroxyglutarate dehydrogenase [EC:1.1.99.2]
K00111	0.147553	0.146065	0.216378	0.244627	0.135813	0.146492	0.103832	0.15365	0.121405	0.134012	0.153818	0.165564	0.14514	0.195315	0.163609	glycerol-3-phosphate dehydrogenase [EC:1.1.5.3]
K00112	0.00137161	0.00152874	0.00303438	0.00365344	0.00138088	0.00195637	0.00131566	0.00129874	0.00174716	0.0016663	0.00152663	0.00195756	0.00181843	0.0024263	0.00210205	glycerol-3-phosphate dehydrogenase subunit B [EC:1.1.5.3]
K00113	0.0032834	0.00304937	0.00593631	0.00628403	0.00330482	0.00455267	0.0034477	0.00316386	0.00388647	0.00389148	0.00461683	0.00502931	0.00327296	0.00587506	0.00462323	glycerol-3-phosphate dehydrogenase subunit C [EC:1.1.5.3]
K00114	0.00577565	0.00653641	0.00798839	0.00906626	0.00644053	0.00687552	0.00551501	0.0068931	0.00450296	0.00557286	0.00747564	0.00752417	0.0055804	0.00856771	0.00653545	alcohol dehydrogenase (cytochrome c) [EC:1.1.2.8]
K00116	0.00933376	0.00957496	0.0162492	0.0204086	0.0110214	0.0129795	0.00590356	0.0111725	0.0075053	0.00945374	0.0107495	0.0105048	0.0080065	0.0128982	0.0104476	malate dehydrogenase (quinone) [EC:1.1.5.4]
K00117	0.0161216	0.0178957	0.0204821	0.0261663	0.0174509	0.0189383	0.0118646	0.0161321	0.0131905	0.015752	0.0180039	0.0182275	0.0148091	0.0199142	0.0159283	quinoprotein glucose dehydrogenase [EC:1.1.5.2]
K00118	0.0124209	0.0125155	0.0157832	0.0212554	0.0120198	0.0126849	0.00927223	0.00934463	0.00709167	0.0122512	0.0119351	0.0148277	0.0122949	0.0145912	0.0139586	glucose-fructose oxidoreductase [EC:1.1.99.28]
K00121	0.0984715	0.104176	0.146581	0.180498	0.0979346	0.109775	0.0688203	0.0930334	0.0732316	0.0914386	0.10578	0.118888	0.100695	0.126493	0.111808	S-(hydroxymethyl)glutathione dehydrogenase / alcohol dehydrogenase [EC:1.1.1.284 1.1.1.1]
K00122	0.00265934	0.00354655	0.00406815	0.00396862	0.00276692	0.00270658	0.00153937	0.00256692	0.00208274	0.00202583	0.00272103	0.00256635	0.00270428	0.00400057	0.00272348	formate dehydrogenase [EC:1.17.1.9]
K00123	0.142808	0.137236	0.205317	0.210143	0.116058	0.138421	0.100122	0.133972	0.112103	0.118996	0.135841	0.150712	0.141953	0.176392	0.15585	formate dehydrogenase major subunit [EC:1.17.1.9]
K00124	0.13299	0.132345	0.19964	0.197524	0.104499	0.117912	0.0964072	0.121203	0.104643	0.111916	0.130038	0.148127	0.142671	0.176154	0.155538	formate dehydrogenase iron-sulfur subunit
K00125	0.00039274	0.000429064	0.000676839	0.000432465	0.000151754	0.000133291	0.000251727	0.000360227	0.000360856	0.000121577	0.000204966	0.000390381	0.000323311	0.000412755	0.000518337	formate dehydrogenase (coenzyme F420) beta subunit [EC:1.17.98.3 1.8.98.6]
K00126	0.0045898	0.00470819	0.00673112	0.00828907	0.00433294	0.00519909	0.00380837	0.00496769	0.00278683	0.0038119	0.00445455	0.00462792	0.00390496	0.00469969	0.00377366	formate dehydrogenase subunit delta [EC:1.17.1.9]
K00127	0.0255173	0.0216556	0.0391668	0.0395622	0.0218538	0.0238845	0.0182622	0.0224009	0.0181011	0.0210639	0.0253787	0.0271859	0.022983	0.0294265	0.0265891	formate dehydrogenase subunit gamma
K00128	0.199419	0.209511	0.284711	0.320504	0.17225	0.209483	0.131597	0.187309	0.145804	0.167168	0.189159	0.222972	0.191162	0.245332	0.21489	aldehyde dehydrogenase (NAD+) [EC:1.2.1.3]
K00129	0.000163309	0.000249231	0.000199442	0.000170043	0.000118165	9.61e-05	3.07e-05	0.000143221	8.05e-05	0.000158908	0.000176468	0.000180158	0.00017151	0.000183922	8.14e-05	aldehyde dehydrogenase (NAD(P)+) [EC:1.2.1.5]
K00130	0.112574	0.120844	0.16203	0.207594	0.116473	0.138191	0.0835183	0.108505	0.0902902	0.106026	0.113866	0.143892	0.116833	0.141452	0.132404	betaine-aldehyde dehydrogenase [EC:1.2.1.8]
K00131	0.0349129	0.0330918	0.0511821	0.0568413	0.0270219	0.0344923	0.0217237	0.0315044	0.0231609	0.0298567	0.0335305	0.0387407	0.0322582	0.0420539	0.0398346	glyceraldehyde-3-phosphate dehydrogenase (NADP+) [EC:1.2.1.9]
K00132	0.00361248	0.00349588	0.00541983	0.00527846	0.00268447	0.00285415	0.00204096	0.00348073	0.0031958	0.00274041	0.0034955	0.00386936	0.00373025	0.00474021	0.00456847	acetaldehyde dehydrogenase (acetylating) [EC:1.2.1.10]
K00133	0.261997	0.269344	0.381082	0.404759	0.215987	0.258907	0.171774	0.25113	0.202798	0.210139	0.256218	0.278041	0.264844	0.333406	0.289563	aspartate-semialdehyde dehydrogenase [EC:1.2.1.11]
K00134	0.268649	0.277301	0.382793	0.408124	0.215965	0.258799	0.17368	0.253117	0.203295	0.212961	0.257875	0.279746	0.265363	0.338914	0.29235	glyceraldehyde 3-phosphate dehydrogenase [EC:1.2.1.12]
K00135	0.176379	0.189668	0.256118	0.300073	0.168066	0.192599	0.119704	0.177972	0.140493	0.154754	0.174545	0.202889	0.174927	0.228792	0.198152	succinate-semialdehyde dehydrogenase / glutarate-semialdehyde dehydrogenase [EC:1.2.1.16 1.2.1.79 1.2.1.20]
K00137	0.0480123	0.0493091	0.0724732	0.0960724	0.0521972	0.0620881	0.0373828	0.0511237	0.0382098	0.0451975	0.0498568	0.0604072	0.0485641	0.0573849	0.0583263	aminobutyraldehyde dehydrogenase [EC:1.2.1.19]
K00138	0.0895313	0.0978164	0.125657	0.157451	0.0882856	0.101677	0.0633931	0.082812	0.0691241	0.0843786	0.0863421	0.107145	0.0870271	0.109987	0.0968511	aldehyde dehydrogenase [EC:1.2.1.-]
K00140	0.10189	0.109618	0.146293	0.201332	0.109167	0.128265	0.0794918	0.110053	0.0846189	0.102166	0.106622	0.129681	0.103936	0.134441	0.116823	malonate-semialdehyde dehydrogenase (acetylating) / methylmalonate-semialdehyde dehydrogenase [EC:1.2.1.18 1.2.1.27]
K00141	0.0305247	0.0300437	0.0438919	0.0542821	0.029006	0.0359399	0.0223208	0.0328522	0.024845	0.029761	0.0314343	0.0346042	0.0298068	0.0367236	0.0332205	benzaldehyde dehydrogenase (NAD) [EC:1.2.1.28]
K00145	0.223217	0.221328	0.316497	0.355624	0.18936	0.223835	0.150773	0.212254	0.173783	0.18827	0.219081	0.238203	0.221671	0.278319	0.243121	N-acetyl-gamma-glutamyl-phosphate reductase [EC:1.2.1.38]
K00146	0.0942245	0.0969412	0.12848	0.16732	0.0941475	0.110176	0.0664977	0.0896884	0.0715975	0.088454	0.087784	0.112531	0.0907229	0.114954	0.103922	phenylacetaldehyde dehydrogenase [EC:1.2.1.39]
K00147	0.190267	0.194464	0.273251	0.320144	0.165435	0.196623	0.129632	0.185012	0.148391	0.160341	0.194188	0.205689	0.188101	0.241386	0.21126	glutamate-5-semialdehyde dehydrogenase [EC:1.2.1.41]
K00148	0.0190041	0.0174095	0.0312848	0.0340227	0.0195504	0.0221567	0.012886	0.0180437	0.015331	0.0192287	0.0213601	0.0255706	0.0184121	0.0248706	0.0211398	glutathione-independent formaldehyde dehydrogenase [EC:1.2.1.46]
K00150	0.0201945	0.0173149	0.0279119	0.0225425	0.0114043	0.0144432	0.00963485	0.014845	0.0119385	0.012171	0.0129752	0.0182046	0.0184913	0.023178	0.019561	glyceraldehyde-3-phosphate dehydrogenase (NAD(P)) [EC:1.2.1.59]
K00151	0.0632458	0.0685416	0.0921964	0.118672	0.0667717	0.0768408	0.0523259	0.0670383	0.0508041	0.0607226	0.0627681	0.0734611	0.0634269	0.0815037	0.0725697	5-carboxymethyl-2-hydroxymuconic-semialdehyde dehydrogenase [EC:1.2.1.60]
K00152	8.98e-05	7.2e-05	0.00011257	0.000103886	7.45e-05	8.77e-05	6.4e-05	0.000105049	6.56e-05	3.71e-05	6.1e-05	7.08e-05	0.000101842	0.000119132	6.69e-05	salicylaldehyde dehydrogenase [EC:1.2.1.65]
K00153	0.0162818	0.0164696	0.0235705	0.0315234	0.0166593	0.0191277	0.0141474	0.0154106	0.0148773	0.0135027	0.0166184	0.0182144	0.0155089	0.0244141	0.0191523	S-(hydroxymethyl)mycothiol dehydrogenase [EC:1.1.1.306]
K00154	0.0631519	0.0676663	0.0984613	0.111371	0.0564959	0.070036	0.0397226	0.0608719	0.0451872	0.058408	0.0619761	0.0700082	0.0620089	0.0792976	0.0697391	coniferyl-aldehyde dehydrogenase [EC:1.2.1.68]
K00156	0.027534	0.0260575	0.0372517	0.0461562	0.0264703	0.0283684	0.0213745	0.0321612	0.0253254	0.0227641	0.0262425	0.0288429	0.0272498	0.0334838	0.0340283	pyruvate dehydrogenase (quinone) [EC:1.2.5.1]
K00158	0.00636329	0.00577656	0.00782715	0.0081327	0.00546422	0.00520835	0.00411422	0.00694594	0.00555833	0.0039587	0.00499535	0.00649729	0.00521272	0.0071672	0.00612056	pyruvate oxidase [EC:1.2.3.3]
K00161	0.139259	0.136243	0.188845	0.225074	0.122336	0.150553	0.0839361	0.121349	0.0969123	0.117638	0.125356	0.151283	0.135981	0.16992	0.142912	pyruvate dehydrogenase E1 component alpha subunit [EC:1.2.4.1]
K00162	0.16512	0.160854	0.2285	0.25871	0.137426	0.172196	0.105523	0.150513	0.125245	0.140234	0.154074	0.180707	0.164634	0.207083	0.177423	pyruvate dehydrogenase E1 component beta subunit [EC:1.2.4.1]
K00163	0.0456475	0.0564867	0.0724578	0.0864511	0.0515851	0.0561862	0.0428687	0.0549678	0.0473681	0.0509315	0.0577836	0.0605237	0.0512911	0.0689071	0.0609447	pyruvate dehydrogenase E1 component [EC:1.2.4.1]
K00164	0.123231	0.136553	0.183494	0.226586	0.130969	0.152052	0.0948392	0.131671	0.102439	0.125281	0.138822	0.146569	0.127654	0.166656	0.137628	2-oxoglutarate dehydrogenase E1 component [EC:1.2.4.2]
K00166	0.0208941	0.0195188	0.0295904	0.0420321	0.0248838	0.0290443	0.0181935	0.021883	0.018066	0.021917	0.0224632	0.0270005	0.0211205	0.0303321	0.022271	2-oxoisovalerate dehydrogenase E1 component alpha subunit [EC:1.2.4.4]
K00167	0.0993477	0.0895078	0.130064	0.149935	0.0825629	0.0973947	0.0604978	0.0897994	0.0665091	0.0822137	0.0868599	0.103837	0.0958373	0.121458	0.0962237	2-oxoisovalerate dehydrogenase E1 component beta subunit [EC:1.2.4.4]
K00169	0.00556707	0.00520889	0.00895863	0.00747925	0.00332342	0.00503249	0.00460206	0.0082472	0.00621834	0.00449946	0.00686692	0.00586899	0.00757008	0.00814742	0.00828626	pyruvate ferredoxin oxidoreductase alpha subunit [EC:1.2.7.1]
K00170	0.00552694	0.00517725	0.00827265	0.00644013	0.00311239	0.0044483	0.00416196	0.0071771	0.00554285	0.00448765	0.00615996	0.00559786	0.00728536	0.00771467	0.00803919	pyruvate ferredoxin oxidoreductase beta subunit [EC:1.2.7.1]
K00171	0.00483781	0.0041281	0.00697818	0.00487165	0.00199023	0.00322536	0.00335783	0.00575783	0.00457003	0.00348308	0.00533928	0.00455652	0.00578025	0.00635054	0.00658001	pyruvate ferredoxin oxidoreductase delta subunit [EC:1.2.7.1]
K00172	0.00455771	0.00431583	0.007233	0.00584073	0.00234191	0.00424725	0.00345086	0.00659909	0.00461404	0.00340521	0.00555346	0.00513834	0.00580954	0.00663328	0.00721458	pyruvate ferredoxin oxidoreductase gamma subunit [EC:1.2.7.1]
K00174	0.070813	0.0651715	0.0959128	0.0848594	0.0497885	0.0526327	0.0438915	0.05818	0.0538619	0.0483814	0.0594454	0.0655393	0.071906	0.0846605	0.0752979	2-oxoglutarate/2-oxoacid ferredoxin oxidoreductase subunit alpha [EC:1.2.7.3 1.2.7.11]
K00175	0.0701553	0.064126	0.0938487	0.0836664	0.0492351	0.0516941	0.0433749	0.0576253	0.053328	0.0478363	0.0588419	0.0649038	0.0714683	0.0835128	0.0746195	2-oxoglutarate/2-oxoacid ferredoxin oxidoreductase subunit beta [EC:1.2.7.3 1.2.7.11]
K00176	0.0134111	0.0126971	0.0182851	0.0119842	0.00638472	0.00755107	0.00637375	0.00972816	0.00942985	0.00656933	0.00928749	0.0107713	0.0129128	0.0147956	0.0142217	2-oxoglutarate ferredoxin oxidoreductase subunit delta [EC:1.2.7.3]
K00177	0.0136315	0.0130584	0.0182956	0.010917	0.00574584	0.00696274	0.00599625	0.00985484	0.00927341	0.00577523	0.00845456	0.00974544	0.0131135	0.014185	0.0140805	2-oxoglutarate ferredoxin oxidoreductase subunit gamma [EC:1.2.7.3]
K00179	0.0240583	0.020195	0.032344	0.0239359	0.0127814	0.0148694	0.0141902	0.0196632	0.0183571	0.0118097	0.0177735	0.0181858	0.0223593	0.0275017	0.0265821	indolepyruvate ferredoxin oxidoreductase, alpha subunit [EC:1.2.7.8]
K00180	0.0213214	0.018708	0.0294226	0.0214391	0.0113431	0.0138506	0.0134904	0.0181529	0.0171284	0.0106516	0.0166235	0.0165118	0.0204995	0.02443	0.0227998	indolepyruvate ferredoxin oxidoreductase, beta subunit [EC:1.2.7.8]
K00183	0.000360328	0.000235471	0.00045075	0.00029174	0.000179456	0.00013169	0.000143339	0.000377701	0.000354112	0.000436094	0.000322097	0.000308781	0.000418815	0.000301602	0.000498666	prokaryotic molybdopterin-containing oxidoreductase family, molybdopterin binding subunit
K00184	0.0409223	0.0385474	0.0592138	0.0538576	0.033212	0.0371856	0.0231855	0.0393287	0.0312084	0.0385707	0.041241	0.0468152	0.043403	0.0500848	0.0429684	prokaryotic molybdopterin-containing oxidoreductase family, iron-sulfur binding subunit
K00185	0.0281529	0.026269	0.03791	0.0350958	0.0204391	0.0235987	0.013245	0.0239024	0.0180445	0.0262786	0.0259196	0.0293189	0.0271371	0.0314031	0.0264098	prokaryotic molybdopterin-containing oxidoreductase family, membrane subunit
K00186	0.00141356	0.00141229	0.00212372	0.00133009	0.000719598	0.000719884	0.000791913	0.00131848	0.00104879	0.00071299	0.00112147	0.00141221	0.00130302	0.00203132	0.00167515	2-oxoisovalerate ferredoxin oxidoreductase, alpha subunit [EC:1.2.7.7]
K00187	0.00199913	0.00212878	0.00320677	0.00249805	0.00151882	0.00169929	0.0011568	0.00233358	0.00153301	0.0011069	0.00149258	0.00181548	0.002171	0.00227034	0.00238419	2-oxoisovalerate ferredoxin oxidoreductase, beta subunit [EC:1.2.7.7]
K00188	5.06e-05	2.22e-05	5.06e-05	1.95e-06	0	1.64e-06	1.3e-05	4.36e-05	2.44e-05	1.24e-05	3.29e-05	4.06e-06	5.06e-05	5.06e-05	1.97e-05	2-oxoisovalerate ferredoxin oxidoreductase, delta subunit [EC:1.2.7.7]
K00192	5.13e-06	5.13e-06	1.78e-05	9.21e-07	0	5.13e-06	9.21e-07	1.6e-05	5.13e-06	5.13e-06	5.13e-06	9.21e-07	5.13e-06	2.36e-05	1.24e-05	acetyl-CoA decarbonylase/synthase complex subunit alpha [EC:1.2.7.4]
K00193	0.000134083	0.000117134	0.000401432	8.37e-05	2.61e-05	9.39e-05	7.37e-05	0.000271056	0.000265659	9.97e-05	0.000207756	0.000102721	0.000222521	0.000358681	0.000276239	acetyl-CoA decarbonylase/synthase complex subunit beta [EC:2.3.1.-]
K00194	0.00125946	0.0012515	0.00200801	0.000918693	0.000529914	0.000685664	0.000628306	0.0013062	0.00134828	0.000679936	0.00108774	0.000871885	0.00160478	0.00149152	0.00157603	acetyl-CoA decarbonylase/synthase complex subunit delta [EC:2.1.1.245]
K00195	5.13e-06	5.13e-06	1.78e-05	9.21e-07	0	5.13e-06	9.21e-07	1.6e-05	5.13e-06	5.13e-06	5.13e-06	9.21e-07	5.13e-06	2.36e-05	1.24e-05	acetyl-CoA decarbonylase/synthase complex subunit epsilon
K00196	0.00601144	0.00454457	0.0087731	0.00634322	0.0026815	0.00395059	0.00301372	0.00450394	0.0051354	0.0031947	0.00441871	0.00521457	0.00623897	0.00638305	0.00715119	anaerobic carbon-monoxide dehydrogenase iron sulfur subunit
K00197	0.00202637	0.00187891	0.00293818	0.00155814	0.000831232	0.00109724	0.00107648	0.00183098	0.00177267	0.00100537	0.00151633	0.0016355	0.00238667	0.0020524	0.00241463	acetyl-CoA decarbonylase/synthase complex subunit gamma [EC:2.1.1.245]
K00198	0.0041927	0.00339107	0.00573252	0.00351428	0.00159764	0.00202127	0.00187134	0.0031324	0.00302659	0.0015557	0.00236076	0.0028918	0.00406856	0.00398125	0.00395449	anaerobic carbon-monoxide dehydrogenase catalytic subunit [EC:1.2.7.4]
K00200	0.00115026	0.00169311	0.00189219	0.00231794	0.00167508	0.00179801	0.000950801	0.00142098	0.00120905	0.00150054	0.00170701	0.00152997	0.00125897	0.00186023	0.00138359	formylmethanofuran dehydrogenase subunit A [EC:1.2.7.12]
K00201	0.000896365	0.00155065	0.0016119	0.00199922	0.00145442	0.00160444	0.000924828	0.00126542	0.000877947	0.00124109	0.0016441	0.00127164	0.00115309	0.00188597	0.00134127	formylmethanofuran dehydrogenase subunit B [EC:1.2.7.12]
K00202	0.000886062	0.00152049	0.00154846	0.00151375	0.00110133	0.00128387	0.000755373	0.00104075	0.000924606	0.000972742	0.00131854	0.00110413	0.00114549	0.00153402	0.00110074	formylmethanofuran dehydrogenase subunit C [EC:1.2.7.12]
K00203	6.09e-06	1.64e-06	1.92e-05	1.4e-06	1.4e-06	1.64e-06	0	8.81e-06	1.64e-06	1.64e-06	1.64e-06	0	6.09e-06	2.5e-05	5.29e-06	formylmethanofuran dehydrogenase subunit D [EC:1.2.7.12]
K00204	1.64e-06	1.64e-06	1.64e-06	0	0	1.64e-06	0	8.81e-06	1.64e-06	1.64e-06	1.64e-06	0	1.64e-06	1.64e-06	0	4Fe-4S ferredoxin
K00205	0.000790117	0.000893906	0.000911872	0.000784874	0.00062804	0.000512316	0.000394407	0.000636922	0.000500231	0.000476487	0.000658546	0.000616336	0.00061099	0.000900713	0.000998563	4Fe-4S ferredoxin
K00207	3.16e-05	1.79e-05	3.16e-05	2.55e-05	2.55e-05	1.8e-05	8.79e-06	1.42e-05	1.42e-05	1.42e-05	2.55e-05	1.33e-05	4.13e-05	4.13e-05	1.17e-05	dihydropyrimidine dehydrogenase (NADP+) [EC:1.3.1.2]
K00208	0.140757	0.152543	0.210627	0.249082	0.13529	0.154339	0.0972922	0.13759	0.11155	0.128537	0.143611	0.1627	0.147482	0.180998	0.149281	enoyl-[acyl-carrier protein] reductase I [EC:1.3.1.9 1.3.1.10]
K00209	0.00637175	0.00622611	0.00884815	0.00824921	0.00383588	0.00568325	0.00385398	0.00599168	0.00377431	0.00354531	0.00401565	0.00432656	0.00492333	0.00503816	0.00610589	enoyl-[acyl-carrier protein] reductase / trans-2-enoyl-CoA reductase (NAD+) [EC:1.3.1.9 1.3.1.44]
K00210	0.00156907	0.00215552	0.00198827	0.00231503	0.00175298	0.00137201	0.000763674	0.00152237	0.000958558	0.00102438	0.00107529	0.00141867	0.00112505	0.00186802	0.00139602	prephenate dehydrogenase [EC:1.3.1.12]
K00211	8.65e-07	5.28e-06	8.65e-07	1.38e-05	8.26e-07	8.65e-07	7.48e-06	8.65e-07	3.34e-06	3.38e-06	7.89e-06	3.38e-06	8.65e-07	8.65e-07	3.34e-06	prephenate dehydrogenase (NADP+) [EC:1.3.1.13]
K00213	0	3.62e-05	1.61e-05	0.000122648	7.94e-05	3.66e-05	2.86e-05	3.09e-05	2.38e-05	1.42e-06	9.34e-06	3.77e-06	9.34e-06	1.62e-05	3.53e-05	7-dehydrocholesterol reductase [EC:1.3.1.21]
K00214	0.000804867	0.000505934	0.00102198	0.00117697	0.000266068	0.000494479	0.000148955	0.000253017	0.000468007	0.00087233	0.000231364	0.0010146	0.000724867	0.000869766	0.000534201	biliverdin reductase [EC:1.3.1.24]
K00215	0.236319	0.243068	0.341862	0.381038	0.202849	0.238777	0.160007	0.233431	0.184265	0.194943	0.233176	0.250643	0.23789	0.297694	0.259359	4-hydroxy-tetrahydrodipicolinate reductase [EC:1.17.1.8]
K00216	0.0416793	0.047781	0.0599856	0.0715323	0.0381643	0.0457433	0.0306145	0.043994	0.0333175	0.0401859	0.0465766	0.0445103	0.0415972	0.0544339	0.0449517	2,3-dihydro-2,3-dihydroxybenzoate dehydrogenase [EC:1.3.1.28]
K00217	0.00328343	0.00252897	0.00461244	0.00416735	0.00211552	0.00291339	0.00228829	0.00279334	0.00200303	0.00297594	0.00329868	0.00328705	0.00231859	0.00320427	0.00262829	maleylacetate reductase [EC:1.3.1.32]
K00218	0.0144285	0.0162842	0.0223039	0.0305929	0.017029	0.0188119	0.0115477	0.0144959	0.0121671	0.0155372	0.0165868	0.020371	0.0175213	0.0212615	0.0189197	protochlorophyllide reductase [EC:1.3.1.33]
K00219	0.124206	0.130958	0.175533	0.213035	0.113573	0.127107	0.0893214	0.119963	0.0940657	0.103584	0.119921	0.142622	0.126749	0.159624	0.138973	2,4-dienoyl-CoA reductase (NADPH2) [EC:1.3.1.34]
K00220	0.0211498	0.0269899	0.0328628	0.0481772	0.0250094	0.0302914	0.0174565	0.0207983	0.0141187	0.0222647	0.0220227	0.0264192	0.020011	0.025473	0.020174	cyclohexadieny/prephenate dehydrogenase [EC:1.3.1.43 1.3.1.12]
K00221	0.000112056	8.92e-05	0.000131698	6.95e-05	5.61e-05	6.72e-05	4.48e-05	4.06e-05	3.02e-05	1.28e-05	4.73e-05	4.99e-05	3.55e-05	5.33e-05	4.16e-05	alkylmercury lyase [EC:4.99.1.2]
K00226	0.0109808	0.0118079	0.0136767	0.00966464	0.00646086	0.00688434	0.00479239	0.00806855	0.0080689	0.00761114	0.00826452	0.0100904	0.0112045	0.0123995	0.0117927	dihydroorotate dehydrogenase (fumarate) [EC:1.3.98.1]
K00228	0.0590191	0.06518	0.0868108	0.11452	0.0583665	0.0710708	0.037928	0.0514945	0.0386923	0.0579804	0.0592804	0.0689927	0.0590215	0.0723496	0.0573193	coproporphyrinogen III oxidase [EC:1.3.3.3]
K00230	0.00441666	0.00336283	0.00675311	0.00558598	0.00377472	0.00405766	0.00224558	0.00301269	0.00306186	0.00256006	0.00390121	0.00410717	0.00439808	0.00429093	0.00443282	menaquinone-dependent protoporphyrinogen oxidase [EC:1.3.5.3]
K00231	0.0479066	0.0463676	0.0666173	0.0820717	0.0452221	0.0490525	0.0371881	0.0526098	0.0427534	0.0440993	0.0498896	0.0591123	0.0478068	0.0669306	0.0619815	protoporphyrinogen/coproporphyrinogen III oxidase [EC:1.3.3.4 1.3.3.15]
K00232	0.00230481	0.00342758	0.00498113	0.00572009	0.00367018	0.00407309	0.00215176	0.00319683	0.00244251	0.00288127	0.003141	0.00315687	0.00247592	0.0036982	0.0034489	acyl-CoA oxidase [EC:1.3.3.6]
K00239	0.204067	0.224103	0.301337	0.343158	0.185429	0.222754	0.145371	0.204586	0.164168	0.182533	0.207196	0.227425	0.214072	0.26959	0.229613	succinate dehydrogenase / fumarate reductase, flavoprotein subunit [EC:1.3.5.1 1.3.5.4]
K00240	0.17484	0.187692	0.254783	0.300055	0.166665	0.193289	0.125413	0.172648	0.139471	0.164684	0.181389	0.194515	0.177688	0.226786	0.193082	succinate dehydrogenase / fumarate reductase, iron-sulfur subunit [EC:1.3.5.1 1.3.5.4]
K00241	0.16725	0.180436	0.243857	0.293261	0.161464	0.190894	0.118607	0.164676	0.133105	0.160269	0.175429	0.194923	0.169812	0.21913	0.185547	succinate dehydrogenase / fumarate reductase, cytochrome b subunit
K00242	0.049034	0.0615159	0.078352	0.100288	0.0557585	0.067014	0.045766	0.0535829	0.0451118	0.0521624	0.0605492	0.059767	0.052745	0.0711574	0.0617844	succinate dehydrogenase / fumarate reductase, membrane anchor subunit
K00243	0.0204979	0.0211197	0.0289103	0.0301325	0.0159101	0.0187643	0.0100091	0.0191378	0.0118335	0.0122814	0.017333	0.0186867	0.0162519	0.0223761	0.0196371	uncharacterized protein
K00244	0.0458484	0.0489851	0.0719035	0.0748672	0.0400302	0.0499591	0.0375299	0.0488019	0.0399739	0.0398324	0.0524467	0.0505287	0.0484471	0.0600472	0.0587355	fumarate reductase flavoprotein subunit [EC:1.3.5.4]
K00245	0.00146813	0.00149839	0.00270788	0.00297718	0.0010962	0.00166871	0.00150641	0.00136061	0.00164158	0.00100633	0.00186167	0.00168495	0.00154976	0.00164665	0.00180603	fumarate reductase iron-sulfur subunit [EC:1.3.5.4]
K00246	0.000623719	0.000734345	0.00149645	0.00163246	0.000541664	0.000814258	0.000905261	0.000724329	0.000841879	0.000404818	0.00105804	0.000905453	0.000847508	0.000922868	0.000922191	fumarate reductase subunit C
K00247	0.000187403	0.000232281	0.00060854	0.000836779	0.000389804	0.00047283	0.00037649	0.000305077	0.000314007	0.000191682	0.000527914	0.000366167	0.00031066	0.000365774	0.000402303	fumarate reductase subunit D
K00248	0.14388	0.140738	0.20061	0.217137	0.116601	0.143295	0.0909613	0.126437	0.097762	0.123653	0.134175	0.151671	0.136249	0.176764	0.147501	butyryl-CoA dehydrogenase [EC:1.3.8.1]
K00249	0.151804	0.155393	0.21046	0.236766	0.131282	0.154377	0.0960614	0.136533	0.10711	0.13332	0.142976	0.160851	0.143056	0.186117	0.157434	acyl-CoA dehydrogenase [EC:1.3.8.7]
K00252	0.143835	0.148739	0.198916	0.217773	0.12378	0.145318	0.0880375	0.129451	0.0991858	0.124887	0.135759	0.155052	0.136355	0.177478	0.148298	glutaryl-CoA dehydrogenase [EC:1.3.8.6]
K00253	0.130868	0.128378	0.179234	0.188443	0.100892	0.12629	0.0807283	0.111713	0.0855705	0.113746	0.118894	0.138078	0.121963	0.158307	0.132636	isovaleryl-CoA dehydrogenase [EC:1.3.8.4]
K00254	0.103855	0.116422	0.158643	0.192595	0.102866	0.124812	0.0705384	0.105553	0.0816109	0.101517	0.113084	0.124566	0.108886	0.139191	0.111346	dihydroorotate dehydrogenase [EC:1.3.5.2]
K00255	0.0171715	0.0152555	0.0233085	0.0262748	0.0149806	0.0176619	0.010898	0.0139959	0.0103579	0.0159224	0.0166863	0.0172663	0.0147137	0.0226921	0.0158059	long-chain-acyl-CoA dehydrogenase [EC:1.3.8.8]
K00256	6.01e-05	6.48e-05	0.000170366	6.58e-05	2.73e-05	4.49e-05	0.000108124	0.000144115	0.000113199	0.000151626	7.23e-05	0.000129036	7.4e-05	6.18e-05	4.2e-05	isoquinoline 1-oxidoreductase [EC:1.3.99.16]
K00257	0.000827225	0.0010093	0.00152579	0.00146185	0.000753612	0.000893647	0.000906115	0.000985727	0.000745926	0.000914692	0.00127371	0.000690021	0.00112054	0.00124847	0.00140533	acyl-ACP dehydrogenase [EC:1.3.99.-]
K00259	0.154613	0.155872	0.21772	0.261995	0.144371	0.167151	0.101796	0.140896	0.109705	0.131569	0.148852	0.178383	0.149329	0.190578	0.166393	alanine dehydrogenase [EC:1.4.1.1]
K00260	0.0318925	0.0301434	0.038706	0.0428396	0.0241181	0.0271546	0.019022	0.0239118	0.0217435	0.0251629	0.0261741	0.035397	0.0315016	0.0364002	0.0282836	glutamate dehydrogenase [EC:1.4.1.2]
K00261	0.0751929	0.0690165	0.0962777	0.0954483	0.0500603	0.058949	0.0413054	0.053252	0.0451751	0.0548248	0.0573124	0.0750614	0.0674676	0.0790212	0.0645206	glutamate dehydrogenase (NAD(P)+) [EC:1.4.1.3]
K00262	0.0997295	0.109172	0.138039	0.142032	0.0740415	0.0868512	0.0576694	0.0897257	0.0689901	0.0691133	0.0868642	0.0945364	0.0922522	0.117557	0.0995042	glutamate dehydrogenase (NADP+) [EC:1.4.1.4]
K00263	0.0263771	0.0259666	0.03651	0.0587738	0.0289081	0.0341485	0.0201995	0.02544	0.0193247	0.0241613	0.0247966	0.0303776	0.0252104	0.0352813	0.029553	leucine dehydrogenase [EC:1.4.1.9]
K00265	0.195539	0.196738	0.283738	0.319279	0.17215	0.200849	0.131355	0.185795	0.148663	0.16771	0.191054	0.211007	0.192014	0.24734	0.20819	glutamate synthase (NADPH/NADH) large chain [EC:1.4.1.13 1.4.1.14]
K00266	0.206847	0.20808	0.288971	0.317984	0.1738	0.1957	0.135178	0.190943	0.150148	0.168537	0.198365	0.213908	0.197168	0.2443	0.214367	glutamate synthase (NADPH/NADH) small chain [EC:1.4.1.13 1.4.1.14]
K00270	0.000306019	0.000245151	0.00031697	0.000536707	0.000312448	0.000298544	0.000304955	0.000428246	0.000301087	0.000336419	0.000271266	0.000363847	0.000326447	0.00038864	0.00034152	phenylalanine dehydrogenase [EC:1.4.1.20]
K00271	0.00645764	0.00715653	0.00932579	0.0137427	0.00649732	0.00820762	0.00624328	0.00735413	0.00660343	0.00748378	0.00727352	0.00959486	0.00724552	0.00993472	0.0079741	valine dehydrogenase (NAD+) [EC:1.4.1.23]
K00273	0.00150141	0.000887327	0.00205712	0.002192	0.000824605	0.00127005	0.00110599	0.00116828	0.00115595	0.00125833	0.00162106	0.00147661	0.00139935	0.0019942	0.00166063	D-amino-acid oxidase [EC:1.4.3.3]
K00274	0.0504517	0.0518878	0.0697137	0.0783426	0.0452347	0.0503105	0.0314644	0.0431519	0.033914	0.0427933	0.0423524	0.0554639	0.047187	0.0615869	0.0484105	monoamine oxidase [EC:1.4.3.4]
K00275	0.10756	0.116246	0.157717	0.184254	0.0987424	0.1182	0.0684251	0.0950422	0.0749744	0.106153	0.106141	0.116	0.103677	0.134929	0.108827	pyridoxamine 5-phosphate oxidase [EC:1.4.3.5]
K00276	0.00241629	0.00189646	0.00412404	0.0045466	0.00224464	0.00273169	0.00189805	0.00218287	0.00204555	0.00237307	0.0026681	0.00262726	0.00233786	0.00308917	0.00272471	primary-amine oxidase [EC:1.4.3.21]
K00278	0.180589	0.189367	0.266058	0.288857	0.150951	0.185197	0.132498	0.181578	0.149841	0.154722	0.182506	0.204491	0.189799	0.244029	0.208993	L-aspartate oxidase [EC:1.4.3.16]
K00279	3.44e-06	4.73e-08	3.44e-06	0	0	0	0	4.73e-08	0	1.67e-06	4.73e-08	0	4.73e-08	0	0	cytokinin dehydrogenase [EC:1.5.99.12]
K00281	0.15167	0.145927	0.211735	0.237793	0.128486	0.146749	0.0961663	0.130473	0.102492	0.127966	0.134365	0.161381	0.146382	0.183407	0.150954	glycine dehydrogenase [EC:1.4.4.2]
K00282	0.134943	0.139215	0.187225	0.22461	0.1227	0.137523	0.0899601	0.127064	0.0949732	0.114393	0.127382	0.149651	0.132988	0.167525	0.141443	glycine dehydrogenase subunit 1 [EC:1.4.4.2]
K00283	0.0772198	0.0730432	0.112983	0.117437	0.0685832	0.0745302	0.0499551	0.0642732	0.0546966	0.0604703	0.0711598	0.0884009	0.0744348	0.0994364	0.0830338	glycine dehydrogenase subunit 2 [EC:1.4.4.2]
K00284	0.150382	0.149035	0.205429	0.238349	0.130286	0.152213	0.0979158	0.136017	0.110178	0.135789	0.143079	0.159893	0.138569	0.182038	0.150647	glutamate synthase (ferredoxin) [EC:1.4.7.1]
K00285	0.0647621	0.0767496	0.0942694	0.122783	0.0706361	0.0816322	0.0477246	0.0688684	0.0510984	0.0654991	0.0720546	0.07767	0.0632992	0.0859224	0.0718935	D-amino-acid dehydrogenase [EC:1.4.5.1]
K00286	0.239104	0.245982	0.346281	0.384503	0.198147	0.240274	0.157932	0.23297	0.187922	0.19839	0.240377	0.254074	0.24179	0.303405	0.262999	pyrroline-5-carboxylate reductase [EC:1.5.1.2]
K00287	0.125144	0.13642	0.183678	0.206601	0.108359	0.137775	0.0876638	0.129073	0.0952691	0.108952	0.134985	0.136446	0.120048	0.159871	0.12793	dihydrofolate reductase [EC:1.5.1.3]
K00288	0.00022696	0.000275986	0.00022696	0.000192605	0.000139359	0.000133807	0.000180483	0.000175064	0.000175064	8.16e-05	0.000143372	0.000133807	0.000256711	0.000143372	0.000233058	methylenetetrahydrofolate dehydrogenase (NADP+) / methenyltetrahydrofolate cyclohydrolase / formyltetrahydrofolate synthetase [EC:1.5.1.5 3.5.4.9 6.3.4.3]
K00290	0.0361782	0.041124	0.0518657	0.0557799	0.0297414	0.0327921	0.0212992	0.0291747	0.0244477	0.0249863	0.0259732	0.0356212	0.0298384	0.0385649	0.0362114	saccharopine dehydrogenase (NAD+, L-lysine forming) [EC:1.5.1.7]
K00293	0.00314227	0.00233663	0.00391638	0.00263916	0.00136626	0.00167543	0.00061449	0.0012238	0.000664494	0.00162873	0.00149151	0.00164053	0.00191829	0.00231634	0.00166128	saccharopine dehydrogenase (NADP+, L-glutamate forming) [EC:1.5.1.10]
K00294	0.0776261	0.0679054	0.101813	0.116207	0.0658494	0.0745187	0.0450525	0.0626475	0.0492758	0.0634169	0.0634294	0.0817358	0.0737172	0.0875456	0.073731	1-pyrroline-5-carboxylate dehydrogenase [EC:1.2.1.88]
K00295	3.16e-06	3.16e-06	3.16e-06	2.64e-07	2.64e-07	2.64e-07	2.64e-07	0	0	2.64e-07	0	2.64e-07	0	2.64e-07	2.64e-07	methylenetetrahydrofolate dehydrogenase (NAD+) [EC:1.5.1.15]
K00297	0.222015	0.21604	0.312028	0.347908	0.18781	0.217069	0.148262	0.205688	0.167291	0.186915	0.216676	0.240733	0.217383	0.26745	0.234565	methylenetetrahydrofolate reductase (NADPH) [EC:1.5.1.20]
K00298	8.48e-05	8.75e-05	8.48e-05	2.46e-05	2.24e-05	2.46e-05	1.09e-05	2.24e-05	2.19e-05	2.24e-05	3.68e-05	2.46e-05	6.77e-05	4.75e-05	4.94e-05	N5-(carboxyethyl)ornithine synthase [EC:1.5.1.24]
K00299	0.0263716	0.0247619	0.0386046	0.0448858	0.0246447	0.0296767	0.0227294	0.0302617	0.0251617	0.0261729	0.0295243	0.0279435	0.0253431	0.0357051	0.0286581	FMN reductase [EC:1.5.1.38]
K00301	0.00171847	0.00175645	0.00249847	0.00340667	0.00181223	0.00246811	0.00119463	0.00157173	0.00171409	0.0021854	0.00185502	0.00204258	0.00142151	0.00217371	0.00226617	sarcosine oxidase [EC:1.5.3.1]
K00302	0.0238094	0.0201362	0.0336717	0.0287212	0.0178699	0.016942	0.0138106	0.0184594	0.0147326	0.0171449	0.0178264	0.0184858	0.0188961	0.0247405	0.0191777	sarcosine oxidase, subunit alpha [EC:1.5.3.1]
K00303	0.0265501	0.0245817	0.0384075	0.0384848	0.0248082	0.0234426	0.0186735	0.0225157	0.0182735	0.0217136	0.0220296	0.0242149	0.0230193	0.0302905	0.0233056	sarcosine oxidase, subunit beta [EC:1.5.3.1]
K00304	0.00536345	0.00512419	0.00740424	0.0070836	0.00488167	0.00485611	0.00318342	0.00358785	0.00232714	0.00401076	0.00365181	0.00396066	0.0030123	0.00536328	0.00323252	sarcosine oxidase, subunit delta [EC:1.5.3.1]
K00305	0.00495604	0.00453574	0.00692085	0.0061386	0.0042349	0.00441996	0.00313704	0.00339721	0.00228512	0.00360951	0.00331346	0.00372693	0.00266974	0.00487414	0.00296458	sarcosine oxidase, subunit gamma [EC:1.5.3.1]
K00311	0.0472734	0.0510684	0.0686602	0.0887676	0.0480622	0.0564968	0.0408791	0.0503799	0.0438113	0.049673	0.0551158	0.0570558	0.0458409	0.0661829	0.0523494	electron-transferring-flavoprotein dehydrogenase [EC:1.5.5.1]
K00313	0.00521598	0.00455697	0.00817908	0.00702371	0.00381754	0.00436783	0.00433828	0.00517374	0.00443105	0.0029288	0.00505371	0.00568004	0.00670471	0.0072751	0.00671123	electron transfer flavoprotein-quinone oxidoreductase [EC:1.5.5.-]
K00314	0.000141089	0.000174644	0.000222411	0.000182195	0.000123102	0.000182578	7.85e-05	0.000115646	7.44e-05	5.79e-05	7.25e-05	8.42e-05	7.12e-05	9.07e-05	9.65e-05	sarcosine dehydrogenase [EC:1.5.8.3]
K00315	0.00459179	0.00416114	0.00553385	0.00513435	0.00319756	0.00312605	0.00270181	0.00292729	0.00190791	0.00259949	0.00323603	0.00293635	0.00289986	0.00453331	0.00308011	dimethylglycine dehydrogenase [EC:1.5.8.4]
K00316	0.000546153	0.000352498	0.000677537	0.000732433	0.000365599	0.00047179	0.000372841	0.000321077	0.000347055	0.000504677	0.000484685	0.000525837	0.000514532	0.000489838	0.000495796	spermidine dehydrogenase [EC:1.5.99.6]
K00317	0.00938482	0.00999721	0.0123428	0.0142599	0.00746768	0.00892788	0.00780559	0.00786876	0.00711549	0.00913824	0.00990791	0.0114909	0.0105049	0.0119681	0.0104119	dimethylamine/trimethylamine dehydrogenase [EC:1.5.8.1 1.5.8.2]
K00318	0.0244509	0.0201912	0.0336721	0.0295352	0.0178748	0.018462	0.0118747	0.019496	0.0135625	0.0178173	0.0195723	0.0216629	0.0210697	0.0272601	0.0235862	proline dehydrogenase [EC:1.5.-.-]
K00319	1.28e-05	1.28e-05	2.93e-05	4.74e-06	0	1.28e-05	4.74e-06	2.74e-05	1.28e-05	1.28e-05	1.28e-05	0	1.28e-05	3.5e-05	2.01e-05	methylenetetrahydromethanopterin dehydrogenase [EC:1.5.98.1]
K00320	0.000581724	0.000520692	0.000918111	0.000926293	0.000434946	0.00067387	0.000472136	0.000619657	0.000490289	0.000617279	0.000570346	0.00033674	0.000557372	0.00103327	0.000950528	5,10-methylenetetrahydromethanopterin reductase [EC:1.5.98.2]
K00322	0.0151169	0.0179126	0.0218738	0.0271287	0.0165521	0.0195524	0.0114234	0.0163183	0.0111869	0.0127204	0.0169191	0.0177794	0.0143026	0.0186972	0.0164967	NAD(P) transhydrogenase [EC:1.6.1.1]
K00324	0.0874937	0.0903698	0.131759	0.162319	0.0896255	0.105799	0.067871	0.0849998	0.0710225	0.0826265	0.0898075	0.106701	0.0879978	0.118007	0.0976352	NAD(P) transhydrogenase subunit alpha [EC:1.6.1.2]
K00325	0.0622226	0.0658584	0.092971	0.114177	0.0626994	0.0762733	0.0483527	0.0602697	0.0493451	0.0637853	0.0677658	0.078625	0.060557	0.0828964	0.0691709	NAD(P) transhydrogenase subunit beta [EC:1.6.1.2]
K00329	0.0427231	0.0500567	0.0600996	0.0779945	0.0435894	0.055996	0.0360188	0.0441401	0.0371578	0.0433784	0.0475696	0.0523295	0.0485903	0.058533	0.0478411	NADH dehydrogenase [EC:1.6.5.3]
K00330	0.119222	0.12808	0.176527	0.213766	0.115018	0.128957	0.0971768	0.126662	0.108934	0.123141	0.13839	0.146743	0.133251	0.173995	0.142564	NADH-quinone oxidoreductase subunit A [EC:1.6.5.3]
K00331	0.139142	0.147443	0.203896	0.23729	0.123045	0.138572	0.107082	0.141508	0.121191	0.132864	0.152154	0.160706	0.150708	0.201904	0.166147	NADH-quinone oxidoreductase subunit B [EC:1.6.5.3]
K00332	0.113554	0.123841	0.1677	0.193597	0.107089	0.12133	0.0930843	0.121049	0.105584	0.116896	0.135424	0.134567	0.12995	0.171657	0.144882	NADH-quinone oxidoreductase subunit C [EC:1.6.5.3]
K00333	0.12367	0.133976	0.183917	0.211261	0.111991	0.1307	0.0992106	0.134071	0.113954	0.127654	0.143571	0.149973	0.141675	0.182424	0.154215	NADH-quinone oxidoreductase subunit D [EC:1.6.5.3]
K00334	0.160392	0.171131	0.229539	0.25116	0.136029	0.152705	0.117119	0.15393	0.134012	0.13799	0.16266	0.174332	0.171699	0.212237	0.181069	NADH-quinone oxidoreductase subunit E [EC:1.6.5.3]
K00335	0.173327	0.180385	0.251341	0.272519	0.14422	0.1667	0.124496	0.166925	0.140818	0.149326	0.178933	0.188519	0.18502	0.230048	0.201243	NADH-quinone oxidoreductase subunit F [EC:1.6.5.3]
K00336	0.175158	0.181907	0.251448	0.271368	0.14357	0.164477	0.12582	0.17082	0.142377	0.150757	0.179969	0.189016	0.184902	0.230183	0.198702	NADH-quinone oxidoreductase subunit G [EC:1.6.5.3]
K00337	0.128258	0.13579	0.191689	0.222535	0.115687	0.134078	0.100442	0.134326	0.114592	0.127868	0.145036	0.14958	0.141001	0.185172	0.152587	NADH-quinone oxidoreductase subunit H [EC:1.6.5.3]
K00338	0.124883	0.135031	0.185533	0.218137	0.119645	0.132863	0.104362	0.133653	0.11625	0.12679	0.148917	0.144548	0.139678	0.183295	0.151122	NADH-quinone oxidoreductase subunit I [EC:1.6.5.3]
K00339	0.111994	0.12292	0.16694	0.202885	0.112933	0.124452	0.0962435	0.123392	0.105432	0.116371	0.136907	0.138957	0.127003	0.166423	0.1396	NADH-quinone oxidoreductase subunit J [EC:1.6.5.3]
K00340	0.11875	0.127572	0.175945	0.213055	0.114716	0.128633	0.0969479	0.126911	0.108473	0.122652	0.139825	0.144494	0.132743	0.174036	0.143719	NADH-quinone oxidoreductase subunit K [EC:1.6.5.3]
K00341	0.130005	0.144216	0.198097	0.238086	0.125217	0.143662	0.108703	0.141029	0.122346	0.134069	0.150154	0.161433	0.149054	0.191514	0.160936	NADH-quinone oxidoreductase subunit L [EC:1.6.5.3]
K00342	0.132329	0.142126	0.197241	0.227985	0.120771	0.140992	0.106405	0.138148	0.121061	0.132743	0.150496	0.158725	0.145963	0.194584	0.161888	NADH-quinone oxidoreductase subunit M [EC:1.6.5.3]
K00343	0.130525	0.137594	0.193597	0.229756	0.121365	0.141532	0.105208	0.13909	0.118813	0.13269	0.149065	0.153803	0.145551	0.189267	0.15574	NADH-quinone oxidoreductase subunit N [EC:1.6.5.3]
K00344	0.154127	0.168341	0.227681	0.270815	0.148893	0.173852	0.110198	0.156583	0.125426	0.149755	0.163894	0.183195	0.160704	0.201622	0.172199	NADPH2:quinone reductase [EC:1.6.5.5]
K00346	0.00604291	0.00710237	0.00968813	0.00885785	0.00473925	0.00597296	0.00166925	0.00387769	0.00292795	0.00308512	0.00428511	0.00444752	0.00468026	0.00527054	0.00485187	Na+-transporting NADH:ubiquinone oxidoreductase subunit A [EC:1.6.5.8]
K00347	0.00980382	0.0117701	0.0152027	0.0130907	0.00707231	0.00877753	0.0024502	0.00588445	0.00475735	0.00411551	0.00583478	0.0063718	0.00744325	0.00890445	0.00762789	Na+-transporting NADH:ubiquinone oxidoreductase subunit B [EC:1.6.5.8]
K00348	0.0104182	0.0119026	0.0151662	0.0132272	0.00752032	0.00945692	0.00277309	0.00622768	0.00488496	0.0047722	0.00651689	0.00706445	0.00666542	0.00905847	0.00784126	Na+-transporting NADH:ubiquinone oxidoreductase subunit C [EC:1.6.5.8]
K00349	0.0103623	0.0122126	0.0151331	0.0122016	0.00726027	0.00884662	0.00273187	0.00645106	0.00500267	0.00467622	0.00635492	0.00699745	0.00740531	0.00921178	0.0081272	Na+-transporting NADH:ubiquinone oxidoreductase subunit D [EC:1.6.5.8]
K00350	0.0120976	0.0134887	0.0169602	0.0145877	0.00844457	0.010479	0.00319596	0.00794232	0.00624427	0.00488845	0.0071228	0.00783879	0.00885597	0.00997506	0.00936157	Na+-transporting NADH:ubiquinone oxidoreductase subunit E [EC:1.6.5.8]
K00351	0.0113285	0.011815	0.0162821	0.0155904	0.00828456	0.0113457	0.00311014	0.00705678	0.00568935	0.00568706	0.00758235	0.00835149	0.00882979	0.0097926	0.00939972	Na+-transporting NADH:ubiquinone oxidoreductase subunit F [EC:1.6.5.8]
K00354	0.0831933	0.077377	0.10966	0.134808	0.0759235	0.082685	0.061494	0.0771169	0.0665543	0.068629	0.0716669	0.0893597	0.0812166	0.101323	0.0875712	NADPH2 dehydrogenase [EC:1.6.99.1]
K00355	0.0219445	0.0200521	0.0315747	0.0387051	0.0203671	0.0255438	0.0157705	0.0237242	0.0166841	0.0167307	0.0189114	0.022763	0.0201667	0.0242434	0.020735	NAD(P)H dehydrogenase (quinone) [EC:1.6.5.2]
K00356	0.0427231	0.0500567	0.0600996	0.0779945	0.0435894	0.055996	0.0360188	0.0441401	0.0371578	0.0433784	0.0475696	0.0523295	0.0485903	0.058533	0.0478411	NADH dehydrogenase [EC:1.6.99.3]
K00360	0.00668608	0.00612505	0.00865822	0.00867989	0.00506532	0.00650033	0.00476875	0.00584625	0.00424936	0.00458895	0.0053818	0.00552011	0.0057752	0.00684255	0.00611069	assimilatory nitrate reductase electron transfer subunit [EC:1.7.99.-]
K00362	0.144072	0.143445	0.196079	0.215339	0.114783	0.137683	0.0910164	0.119751	0.101282	0.106968	0.126858	0.145522	0.134731	0.16265	0.145588	nitrite reductase (NADH) large subunit [EC:1.7.1.15]
K00363	0.0429227	0.0448079	0.0627497	0.0798114	0.04417	0.0497684	0.0367661	0.0435051	0.0389092	0.0439398	0.0487036	0.0569387	0.0429872	0.0593058	0.0519365	nitrite reductase (NADH) small subunit [EC:1.7.1.15]
K00364	0.00670906	0.00676678	0.0110007	0.0126914	0.00681229	0.00802526	0.00565643	0.00978917	0.0069238	0.00764805	0.0104566	0.0101746	0.0079624	0.0113125	0.00985861	GMP reductase [EC:1.7.1.7]
K00365	0.00228043	0.00215241	0.00352645	0.00326748	0.00204708	0.00228027	0.00221847	0.00239808	0.00205827	0.00226308	0.00248641	0.00256695	0.00243919	0.00384975	0.0034031	urate oxidase [EC:1.7.3.3]
K00366	0.00968906	0.00762802	0.0110524	0.01263	0.00606991	0.0074355	0.00577784	0.00728477	0.00531703	0.00751619	0.00778338	0.0110161	0.00861506	0.00965669	0.00841318	ferredoxin-nitrite reductase [EC:1.7.7.1]
K00367	0.0286214	0.0263808	0.0419556	0.0422353	0.0195876	0.0236184	0.014997	0.0266355	0.0227706	0.0215297	0.0271444	0.0310506	0.0271343	0.035161	0.0288244	ferredoxin-nitrate reductase [EC:1.7.7.2]
K00368	0.0144711	0.0129027	0.0201411	0.0185202	0.0106838	0.0139883	0.00784314	0.012702	0.00940295	0.0108576	0.0128802	0.0152563	0.0134776	0.0188659	0.0150226	nitrite reductase (NO-forming) [EC:1.7.2.1]
K00370	0.0138096	0.011035	0.0214244	0.0224294	0.0128484	0.0127936	0.0101762	0.0155763	0.0112632	0.0135508	0.0151843	0.0158644	0.0122126	0.0170731	0.0160474	nitrate reductase / nitrite oxidoreductase, alpha subunit [EC:1.7.5.1 1.7.99.-]
K00371	0.011468	0.0114025	0.0184825	0.0181795	0.0106971	0.01176	0.00823704	0.0125939	0.00937854	0.012065	0.0123747	0.0139623	0.0108369	0.0150262	0.0133854	nitrate reductase / nitrite oxidoreductase, beta subunit [EC:1.7.5.1 1.7.99.-]
K00372	0.0893433	0.0919339	0.128391	0.140597	0.073621	0.0943303	0.0669807	0.0852482	0.0761013	0.0868833	0.0950638	0.109626	0.0943427	0.117305	0.106401	assimilatory nitrate reductase catalytic subunit [EC:1.7.99.-]
K00373	0.00832706	0.0069017	0.0122843	0.0121237	0.00716625	0.00697678	0.00574736	0.00894498	0.00641502	0.00904132	0.0087317	0.00873073	0.00670057	0.0111192	0.00922401	nitrate reductase molybdenum cofactor assembly chaperone NarJ/NarW
K00374	0.0135952	0.0120647	0.0200651	0.0198606	0.0114317	0.0119352	0.00825332	0.0142242	0.0100993	0.0132472	0.0146684	0.0159071	0.0115948	0.0172598	0.0154855	nitrate reductase gamma subunit [EC:1.7.5.1 1.7.99.-]
K00375	0.12119	0.123198	0.176028	0.188414	0.0981222	0.115111	0.0855508	0.119078	0.0885334	0.101164	0.110749	0.126568	0.116946	0.14526	0.128363	GntR family transcriptional regulator / MocR family aminotransferase
K00376	0.00582715	0.00679196	0.00845546	0.00829164	0.00482626	0.00559695	0.00375375	0.0055113	0.0036958	0.00495807	0.00602056	0.00663302	0.00657206	0.00784383	0.00664774	nitrous-oxide reductase [EC:1.7.2.4]
K00380	0.0476563	0.0451132	0.0656322	0.0762769	0.0389955	0.046406	0.0312189	0.0437922	0.0341502	0.0387353	0.0455821	0.0508218	0.0422926	0.0549076	0.0482863	sulfite reductase (NADPH) flavoprotein alpha-component [EC:1.8.1.2]
K00381	0.0457465	0.0485864	0.0647829	0.0931784	0.05021	0.0632572	0.0382482	0.0481855	0.0393529	0.0502591	0.0534146	0.0646873	0.0474909	0.0633897	0.0486195	sulfite reductase (NADPH) hemoprotein beta-component [EC:1.8.1.2]
K00382	0.249222	0.258607	0.356209	0.386476	0.206465	0.244729	0.163608	0.242066	0.195499	0.199988	0.244278	0.267363	0.253572	0.320621	0.272922	dihydrolipoamide dehydrogenase [EC:1.8.1.4]
K00383	0.124649	0.138419	0.184699	0.212832	0.116378	0.139981	0.080961	0.117617	0.0952551	0.105083	0.124259	0.143747	0.119303	0.160937	0.138496	glutathione reductase (NADPH) [EC:1.8.1.7]
K00384	0.27177	0.283682	0.3906	0.417088	0.219296	0.265948	0.178649	0.264482	0.211828	0.213524	0.265933	0.284993	0.271355	0.349381	0.301981	thioredoxin reductase (NADPH) [EC:1.8.1.9]
K00385	0.000949208	0.000793646	0.00147707	0.00115588	0.000606553	0.000596625	0.000642959	0.000760934	0.000781993	0.000496046	0.000659169	0.000670016	0.000921871	0.00124048	0.00112432	anaerobic sulfite reductase subunit C
K00387	0.000475122	0.000672632	0.000821742	0.0015784	0.00097584	0.00111287	0.000487572	0.000566954	0.000431619	0.000694196	0.000642389	0.000863557	0.000450031	0.00090578	0.000653888	sulfite oxidase [EC:1.8.3.1]
K00389	0.0176476	0.0165759	0.0282468	0.0288378	0.0164244	0.0188941	0.00984469	0.0189249	0.0128655	0.016076	0.0182173	0.0204686	0.0165967	0.0237513	0.0196715	putative membrane protein
K00390	0.130778	0.127143	0.184657	0.209751	0.114789	0.1372	0.0947211	0.123539	0.100405	0.120659	0.135199	0.145098	0.127172	0.17016	0.138427	phosphoadenosine phosphosulfate reductase [EC:1.8.4.8 1.8.4.10]
K00392	0.0327969	0.0313287	0.0433791	0.0544583	0.0274592	0.0344094	0.0201917	0.0320251	0.0248064	0.0308444	0.0336204	0.0365549	0.0330776	0.0436041	0.0387151	sulfite reductase (ferredoxin) [EC:1.8.7.1]
K00394	0.00370533	0.00294291	0.00530558	0.00526635	0.0023095	0.0029325	0.00197275	0.00311028	0.00296695	0.00242747	0.00328495	0.00334115	0.00373745	0.00358595	0.00378556	adenylylsulfate reductase, subunit A [EC:1.8.99.2]
K00395	0.00272789	0.00237496	0.00434986	0.00407298	0.0018824	0.00239018	0.00178298	0.00284648	0.00258642	0.00189401	0.00274401	0.00231365	0.00292385	0.00290131	0.00317012	adenylylsulfate reductase, subunit B [EC:1.8.99.2]
K00399	1.64e-06	1.64e-06	1.64e-06	0	0	1.64e-06	0	1.87e-05	6.91e-06	1.64e-06	6.91e-06	0	1.64e-06	2.62e-05	1.42e-05	methyl-coenzyme M reductase alpha subunit [EC:2.8.4.1]
K00400	0.00760129	0.00979251	0.0113866	0.0119455	0.00613176	0.00764671	0.00397541	0.00836534	0.00547056	0.00566612	0.00748438	0.00689415	0.00584593	0.00939806	0.00825946	methyl coenzyme M reductase system, component A2
K00401	1.64e-06	1.64e-06	1.64e-06	0	0	1.64e-06	0	1.87e-05	6.91e-06	1.64e-06	6.91e-06	0	1.64e-06	2.62e-05	1.42e-05	methyl-coenzyme M reductase beta subunit [EC:2.8.4.1]
K00402	1.64e-06	1.64e-06	1.64e-06	0	0	1.64e-06	0	1.87e-05	6.91e-06	1.64e-06	6.91e-06	0	1.64e-06	2.62e-05	1.42e-05	methyl-coenzyme M reductase gamma subunit [EC:2.8.4.1]
K00404	0.0458659	0.051063	0.0651918	0.0853853	0.0446932	0.0583809	0.0336853	0.0416219	0.0339552	0.0488896	0.0527166	0.0549107	0.0456731	0.0578443	0.0444574	cytochrome c oxidase cbb3-type subunit I [EC:1.9.3.1]
K00405	0.0462498	0.0506815	0.0656481	0.0848855	0.0443347	0.0579641	0.0333674	0.0412811	0.0336479	0.0485205	0.0523334	0.0553283	0.045311	0.057447	0.044106	cytochrome c oxidase cbb3-type subunit II
K00406	0.0590888	0.0615704	0.0831519	0.0972726	0.0513478	0.0673068	0.0428058	0.054364	0.0444449	0.0623256	0.0668833	0.0695429	0.0588254	0.0748018	0.0590989	cytochrome c oxidase cbb3-type subunit III
K00407	0.0146324	0.017373	0.0218487	0.0302657	0.0140162	0.0201454	0.0137892	0.01391	0.0118809	0.0173744	0.0187604	0.0194249	0.0141392	0.0198643	0.0157126	cytochrome c oxidase cbb3-type subunit IV
K00410	0.00204236	0.00306224	0.00325997	0.00552083	0.00306364	0.00366962	0.00189845	0.002363	0.0016577	0.00231311	0.00215438	0.00254852	0.00211727	0.00235824	0.00214068	ubiquinol-cytochrome c reductase cytochrome b/c1 subunit
K00411	0.0326602	0.0434827	0.0497235	0.0705301	0.0381318	0.0476653	0.0310808	0.0338357	0.0299299	0.0343675	0.0396299	0.0429898	0.0346894	0.0451643	0.0385183	ubiquinol-cytochrome c reductase iron-sulfur subunit [EC:1.10.2.2]
K00412	0.0484146	0.0577251	0.0722649	0.0936147	0.0523887	0.0627651	0.0427578	0.0486054	0.0399431	0.049804	0.0541109	0.0643999	0.050636	0.0651647	0.0579436	ubiquinol-cytochrome c reductase cytochrome b subunit
K00413	0.0269216	0.0352418	0.040252	0.0582021	0.030411	0.0394422	0.0234186	0.0275095	0.0225232	0.0291	0.0325861	0.0348898	0.0275696	0.0355738	0.0292978	ubiquinol-cytochrome c reductase cytochrome c1 subunit
K00423	0.000117695	0.000115534	0.000184984	0.000167658	8.71e-05	0.000114922	5.17e-05	6.99e-05	9.28e-05	0.0001109	0.000114136	0.000105121	0.000137519	0.000172991	0.000197636	L-ascorbate oxidase [EC:1.10.3.3]
K00424	0.0037827	0.00472417	0.00765699	0.00868388	0.00367552	0.00674199	0.00376698	0.00353969	0.00362982	0.00354162	0.00386491	0.00497033	0.00375159	0.00465901	0.00412725	cytochrome bd-I ubiquinol oxidase subunit X [EC:1.10.3.14]
K00425	0.110885	0.120297	0.160607	0.192261	0.106524	0.123341	0.0799306	0.116367	0.0921006	0.10147	0.11809	0.127315	0.108026	0.143712	0.121989	cytochrome bd ubiquinol oxidase subunit I [EC:1.10.3.14]
K00426	0.108536	0.11897	0.156573	0.192625	0.106791	0.124258	0.0773868	0.114437	0.0903698	0.0990699	0.116633	0.127662	0.106191	0.141613	0.120721	cytochrome bd ubiquinol oxidase subunit II [EC:1.10.3.14]
K00427	0.00169623	0.0014437	0.00334717	0.00246749	0.00189203	0.00159523	0.00213772	0.00297349	0.00164352	0.00193965	0.00177355	0.00194837	0.00169801	0.00261927	0.00270285	L-lactate permease
K00428	0.0416112	0.0434494	0.0591827	0.0662565	0.0369248	0.043809	0.0298935	0.0389888	0.0304154	0.0404677	0.0450667	0.0533518	0.0431132	0.0552678	0.0438801	cytochrome c peroxidase [EC:1.11.1.5]
K00432	0.0937795	0.100129	0.128093	0.164334	0.091602	0.110029	0.0716736	0.100932	0.0794658	0.0978574	0.105112	0.122057	0.10165	0.130965	0.107246	glutathione peroxidase [EC:1.11.1.9]
K00433	0.042347	0.0380196	0.0617374	0.0759194	0.0382497	0.0462597	0.032699	0.0447599	0.0351224	0.0370124	0.0400343	0.0444514	0.0396157	0.049566	0.043074	non-heme chloroperoxidase [EC:1.11.1.10]
K00435	0.000954281	0.000964618	0.00115848	0.0030184	0.00189407	0.0017725	0.00128422	0.00197998	0.00111569	0.0012732	0.00155383	0.00178411	0.000939267	0.00162494	0.00141239	Fe-coproporphyrin III decarboxylase [EC:1.11.1.-]
K00436	0.00815081	0.00710826	0.0121191	0.0126086	0.00561808	0.00831509	0.00567088	0.00727958	0.00673935	0.00745197	0.00795982	0.0101495	0.0100596	0.0115503	0.0103106	NAD-reducing hydrogenase large subunit [EC:1.12.1.2]
K00437	0.00110158	0.00104986	0.00144263	0.00147746	0.000793961	0.00110736	0.000497667	0.000756991	0.000655741	0.00063891	0.000917778	0.00101542	0.000897546	0.000997953	0.00122408	[NiFe] hydrogenase large subunit [EC:1.12.2.1]
K00440	7.57e-05	5.9e-05	9.5e-05	0.000105737	5.57e-05	0.000108822	3.84e-05	6.48e-05	2.61e-05	3.81e-05	4.74e-05	4.29e-05	6.61e-05	0.00015666	0.00011521	coenzyme F420 hydrogenase subunit alpha [EC:1.12.98.1]
K00441	0.00114408	0.00156901	0.00176047	0.00193497	0.000997282	0.00116785	0.000947833	0.00136686	0.00159971	0.00162998	0.00157113	0.00109728	0.00156262	0.00267653	0.00154155	coenzyme F420 hydrogenase subunit beta [EC:1.12.98.1]
K00442	0.000109632	0.000107767	0.000109632	4.64e-05	2.7e-05	6.56e-05	6.31e-05	0.000137165	0.00016419	8.25e-05	8.08e-05	8.25e-05	0.000111858	0.000177175	0.000110003	coenzyme F420 hydrogenase subunit delta
K00443	2.24e-05	1.2e-05	2.87e-05	1.19e-05	0	5.17e-06	2.14e-06	1.6e-05	8.14e-06	1.98e-05	1.65e-05	1.19e-05	1.26e-05	4.8e-05	1.25e-05	coenzyme F420 hydrogenase subunit gamma [EC:1.12.98.1]
K00446	0.00485294	0.00372194	0.00593534	0.00741785	0.00448965	0.00560392	0.00292273	0.00384861	0.00284445	0.00408345	0.00367081	0.0044438	0.00360814	0.00498792	0.00475042	catechol 2,3-dioxygenase [EC:1.13.11.2]
K00448	0.00913817	0.0069908	0.0125128	0.0106589	0.00592086	0.00708925	0.00571646	0.00688685	0.00508181	0.00604693	0.00739997	0.00807291	0.00587238	0.00813848	0.00765842	protocatechuate 3,4-dioxygenase, alpha subunit [EC:1.13.11.3]
K00449	0.0171921	0.0148958	0.0223294	0.0218088	0.0109707	0.0144503	0.0100132	0.013538	0.0104725	0.0143911	0.0159977	0.016066	0.0131181	0.017712	0.0150493	protocatechuate 3,4-dioxygenase, beta subunit [EC:1.13.11.3]
K00450	0.00292647	0.00280014	0.00408199	0.00409776	0.00235254	0.00321924	0.0020642	0.00284731	0.00197837	0.00334094	0.00337787	0.00288734	0.00277071	0.00322248	0.00228257	gentisate 1,2-dioxygenase [EC:1.13.11.4]
K00451	0.0393226	0.0396103	0.0565307	0.0609195	0.0343982	0.0412958	0.0252149	0.0348197	0.0254613	0.0383705	0.0360346	0.0391111	0.0394139	0.0493844	0.0426434	homogentisate 1,2-dioxygenase [EC:1.13.11.5]
K00452	0.00478246	0.00303175	0.00587001	0.00550948	0.0022261	0.00412524	0.00151513	0.00264572	0.00175899	0.00342566	0.00317203	0.00363029	0.00337529	0.00371252	0.00322584	3-hydroxyanthranilate 3,4-dioxygenase [EC:1.13.11.6]
K00453	0.0305426	0.0300758	0.0447538	0.055535	0.0283007	0.0360186	0.0193379	0.0295318	0.0212105	0.0344844	0.0301949	0.0315986	0.0345552	0.0374845	0.0310452	tryptophan 2,3-dioxygenase [EC:1.13.11.11]
K00455	0.000197598	0.000236391	0.000565021	0.000334308	0.000183274	0.000314689	0.000270842	0.000343392	0.000265948	0.000371423	0.00042457	0.000419406	0.000231444	0.000575456	0.000479099	3,4-dihydroxyphenylacetate 2,3-dioxygenase [EC:1.13.11.15]
K00456	6.14e-05	5.45e-05	3.55e-05	0.000117121	3.59e-05	7.28e-05	3.25e-05	7.24e-05	3.78e-05	7.16e-05	5.01e-05	0.000107852	4.51e-05	7.87e-05	3.26e-05	cysteine dioxygenase [EC:1.13.11.20]
K00457	0.0624636	0.0617563	0.0874641	0.103251	0.05373	0.0651204	0.0386227	0.0509028	0.0391168	0.0627279	0.0556703	0.0666933	0.0602066	0.0737164	0.0578561	4-hydroxyphenylpyruvate dioxygenase [EC:1.13.11.27]
K00459	0.140426	0.129021	0.197365	0.208589	0.11203	0.130002	0.089999	0.128433	0.0999349	0.116506	0.130105	0.144312	0.136006	0.163134	0.146595	nitronate monooxygenase [EC:1.13.12.16]
K00461	3.38e-06	0	1.17e-06	3.05e-06	3.54e-07	0	1.17e-06	1.01e-05	6.04e-06	3.05e-06	3.05e-06	6.13e-06	1.01e-05	6.04e-06	3.05e-06	arachidonate 5-lipoxygenase [EC:1.13.11.34]
K00462	5.31e-05	4.08e-05	9.16e-05	9.33e-05	6.05e-05	5.13e-05	6.37e-05	6.75e-05	7.28e-05	5.6e-05	0.000120907	7.39e-05	7.28e-05	0.000120907	0.000115522	biphenyl-2,3-diol 1,2-dioxygenase [EC:1.13.11.39]
K00463	0.000144728	0.000166675	0.000205855	0.00046091	0.000320911	0.000271115	0.000122944	0.000161723	0.000146097	0.000250519	0.000248092	0.000178143	0.000211794	0.000278767	0.000131898	indoleamine 2,3-dioxygenase [EC:1.13.11.52]
K00464	0.000955006	0.000840911	0.00125578	0.00146593	0.000217038	0.000485132	0.000653906	0.000686884	0.000639843	0.000941545	0.000657207	0.00130433	0.0010947	0.00117888	0.000784035	all-trans-8-apo-beta-carotenal 15,15-oxygenase [EC:1.13.11.75]
K00466	0.00174548	0.00213387	0.00281796	0.0021791	0.0013503	0.00143795	0.00121047	0.00150633	0.000943725	0.0011498	0.00157918	0.00159494	0.00132136	0.00209688	0.00176209	tryptophan 2-monooxygenase [EC:1.13.12.3]
K00467	0.0178407	0.0183977	0.0273154	0.0287561	0.0159146	0.0177808	0.0128001	0.015494	0.0117487	0.0159204	0.0173907	0.0187813	0.018211	0.0191856	0.0183333	lactate 2-monooxygenase [EC:1.13.12.4]
K00469	0.000565379	0.00054258	0.000543392	0.000964904	0.000548536	0.000523977	0.000298237	0.000427422	0.000389048	0.000646551	0.000745844	0.000820942	0.000546076	0.000825921	0.000665522	inositol oxygenase [EC:1.13.99.1]
K00471	0.000973557	0.000811468	0.00207403	0.00172589	0.000905994	0.00110295	0.000936744	0.00142196	0.00111296	0.00173888	0.00161591	0.00138482	0.00134093	0.00181967	0.00097332	gamma-butyrobetaine dioxygenase [EC:1.14.11.1]
K00472	0.00184696	0.0017549	0.00266974	0.00513723	0.00247334	0.00363268	0.00183175	0.00267523	0.00198309	0.00325969	0.00321827	0.00306357	0.00290939	0.00306065	0.00246979	prolyl 4-hydroxylase [EC:1.14.11.2]
K00476	0.00010979	9.33e-05	0.000150769	0.000134833	7.71e-05	8.7e-05	8.83e-05	0.000111935	4.42e-05	0.000121628	7.96e-05	7.79e-05	0.000108913	0.00011731	4.9e-05	aspartate beta-hydroxylase [EC:1.14.11.16]
K00477	0.000834693	0.00114674	0.00141752	0.00180797	0.000661328	0.000874584	0.000898945	0.000656323	0.000898196	0.000921453	0.00108358	0.00135176	0.0011139	0.00100816	0.00107418	phytanoyl-CoA hydroxylase [EC:1.14.11.18]
K00479	0.0140492	0.0139894	0.0189492	0.0210156	0.0140221	0.0131396	0.00908479	0.0116036	0.00914052	0.0115119	0.0124348	0.0118622	0.0119597	0.0153035	0.0110676	glycine betaine catabolism A
K00480	0.0325606	0.0347104	0.0492732	0.0582468	0.0300015	0.0338652	0.0214201	0.0274443	0.0217092	0.0318851	0.0305079	0.038615	0.0318942	0.0404566	0.0341773	salicylate hydroxylase [EC:1.14.13.1]
K00481	0.0171481	0.0175114	0.0269011	0.0255815	0.0149249	0.017458	0.013439	0.015863	0.0132264	0.0165853	0.0194897	0.018314	0.0165658	0.0208818	0.0186311	p-hydroxybenzoate 3-monooxygenase [EC:1.14.13.2]
K00483	0.00352258	0.00248184	0.00532491	0.00650574	0.00435803	0.0045436	0.0030098	0.00331974	0.00316271	0.00284029	0.00332712	0.00340747	0.00291844	0.00462047	0.00393347	4-hydroxyphenylacetate 3-monooxygenase [EC:1.14.14.9]
K00484	0.00178041	0.00214549	0.0035414	0.00239604	0.00110575	0.00168664	0.0018682	0.0015756	0.00144434	0.00139803	0.00148124	0.00144785	0.00109308	0.0017944	0.00166602	flavin reductase (NADH) [EC:1.5.1.36]
K00485	3.91e-06	1.72e-06	1.72e-06	1.73e-05	7.83e-06	7.83e-06	1.72e-06	0	1.72e-06	1.71e-06	0	6.87e-06	1.72e-06	1.72e-06	1.72e-06	dimethylaniline monooxygenase (N-oxide forming) [EC:1.14.13.8]
K00486	0.00618521	0.00603734	0.00977625	0.0115378	0.00352476	0.0071132	0.00284504	0.00383448	0.00301814	0.00539643	0.00511147	0.00658831	0.00641513	0.00638485	0.00653483	kynurenine 3-monooxygenase [EC:1.14.13.9]
K00491	0.000570779	0.000549036	0.000925888	0.00163759	0.000543255	0.000725207	0.000384503	0.000429509	0.000280107	0.000360848	0.000455212	0.000867643	0.000582675	0.00099895	0.000843262	nitric-oxide synthase, bacterial [EC:1.14.14.47]
K00493	0.0130327	0.0121351	0.017716	0.0158473	0.00759391	0.00868718	0.00678524	0.00751177	0.00579251	0.00868629	0.00858057	0.0107471	0.0105527	0.0124484	0.0105219	unspecific monooxygenase [EC:1.14.14.1]
K00496	0.00661805	0.0077824	0.00945575	0.00764236	0.00524452	0.00643815	0.00324399	0.00393887	0.00297737	0.00388805	0.00571225	0.00662852	0.00525942	0.00819367	0.00579855	alkane 1-monooxygenase [EC:1.14.15.3]
K00499	0.00769456	0.00764871	0.0112456	0.0117513	0.00655315	0.00774639	0.00701084	0.00834287	0.00798348	0.00936512	0.00928297	0.00974384	0.00995879	0.0106683	0.00865219	choline monooxygenase [EC:1.14.15.7]
K00500	0.0175739	0.0164365	0.0248	0.0321118	0.0167805	0.0209305	0.0117776	0.0158437	0.0131987	0.020147	0.0168622	0.0209916	0.0194242	0.0211977	0.0181609	phenylalanine-4-hydroxylase [EC:1.14.16.1]
K00504	2.76e-05	1.46e-05	6.55e-05	3.13e-05	1.02e-05	3.13e-05	6.47e-05	6.81e-05	1.86e-05	7.14e-05	5.68e-05	8.54e-05	4.19e-05	7.9e-05	7.28e-05	peptidylglycine monooxygenase [EC:1.14.17.3]
K00505	0.00195357	0.00207411	0.00260055	0.00210092	0.00146782	0.00157106	0.00129315	0.00142386	0.00164083	0.0018666	0.0019028	0.00155088	0.00203699	0.00278949	0.00248977	tyrosinase [EC:1.14.18.1]
K00507	0.0337979	0.0337831	0.0514877	0.0572247	0.0283708	0.0343363	0.0260438	0.0327631	0.0276327	0.0400161	0.0397191	0.0426669	0.0384147	0.0488754	0.0385978	stearoyl-CoA desaturase (Delta-9 desaturase) [EC:1.14.19.1]
K00508	0.0118128	0.0113841	0.018057	0.0201561	0.0111079	0.0136376	0.0053329	0.0104586	0.0079091	0.013137	0.0110936	0.0131016	0.0119423	0.0159514	0.0125393	linoleoyl-CoA desaturase [EC:1.14.19.3]
K00511	1.17e-05	5.25e-06	1.46e-05	5.56e-05	2.65e-05	2.65e-05	1.46e-05	9.01e-06	9.01e-06	1.35e-05	1.46e-05	3.31e-05	9.01e-06	9.01e-06	2.02e-05	squalene monooxygenase [EC:1.14.14.17]
K00514	0.000271881	0.000180271	0.000400051	0.000509194	9.35e-05	0.000161916	1.07e-05	8.31e-05	0.000104646	0.000200791	4.47e-05	0.000309553	0.000207886	0.000306538	0.000172093	zeta-carotene desaturase [EC:1.3.5.6]
K00518	0.00223781	0.00224647	0.00321062	0.00303923	0.00166408	0.00174542	0.00159404	0.00177635	0.001494	0.00181805	0.0021275	0.00201785	0.00202996	0.00267463	0.0027941	nickel superoxide dismutase [EC:1.15.1.1]
K00520	0.075433	0.0744876	0.10393	0.112063	0.0630368	0.0748607	0.0474639	0.0691343	0.0542686	0.0565336	0.0666065	0.0892387	0.069859	0.0914743	0.0808601	mercuric reductase [EC:1.16.1.1]
K00523	0.0150557	0.0165899	0.0245188	0.0247675	0.0140812	0.0158576	0.013902	0.0194553	0.0146072	0.0182903	0.0195988	0.0196809	0.0176218	0.0240739	0.0185409	CDP-4-dehydro-6-deoxyglucose reductase, E3 [EC:1.17.1.1]
K00524	0.000174572	7.97e-05	0.000244936	0.000330109	2.73e-05	0.000109747	2.3e-05	6.99e-05	6.59e-05	7.75e-05	6.12e-05	0.000199325	0.000104328	0.000138936	0.000110695	ribonucleotide reductase, class II [EC:1.17.4.1]
K00525	0.238273	0.255789	0.344246	0.371844	0.201321	0.242136	0.160889	0.233628	0.188304	0.189703	0.235022	0.25533	0.240337	0.309964	0.26168	ribonucleoside-diphosphate reductase alpha chain [EC:1.17.4.1]
K00526	0.0888828	0.106073	0.134212	0.177577	0.0971012	0.119347	0.0618257	0.0977537	0.0776049	0.0877525	0.105704	0.111375	0.0906476	0.1248	0.100832	ribonucleoside-diphosphate reductase beta chain [EC:1.17.4.1]
K00527	1.51e-05	1.03e-05	2.78e-05	2.08e-05	1.51e-05	1.93e-05	1.51e-05	2.78e-05	7.95e-06	4.15e-05	2.08e-05	2.08e-05	2.78e-05	2.78e-05	2.08e-05	ribonucleoside-triphosphate reductase (thioredoxin) [EC:1.17.4.2]
K00528	0.126697	0.131938	0.184666	0.194718	0.104989	0.126823	0.0914786	0.116298	0.0990065	0.100854	0.121528	0.133625	0.125428	0.153537	0.143463	ferredoxin/flavodoxin---NADP+ reductase [EC:1.18.1.2 1.19.1.1]
K00529	0.105236	0.111835	0.145644	0.170609	0.098551	0.114401	0.0803582	0.109365	0.0824297	0.0897422	0.10601	0.111704	0.102098	0.131937	0.11159	3-phenylpropionate/trans-cinnamate dioxygenase ferredoxin reductase component [EC:1.18.1.3]
K00531	0.000117337	1.35e-05	0.000125414	0.000164571	4.89e-05	7.4e-05	5.21e-05	6.87e-05	8.28e-05	3.55e-05	2.7e-05	2.74e-05	5.82e-05	5.05e-05	3.13e-05	nitrogenase delta subunit [EC:1.18.6.1]
K00532	0.00245473	0.00287102	0.00387972	0.00288029	0.00100467	0.00146078	0.00159031	0.00297343	0.00216741	0.00162906	0.00236526	0.00220893	0.00326439	0.00308216	0.00337572	ferredoxin hydrogenase [EC:1.12.7.2]
K00533	0.00956085	0.00790602	0.011739	0.00755374	0.00298298	0.0045334	0.00377352	0.0058444	0.00606078	0.00310247	0.00546606	0.00625192	0.00787385	0.00891009	0.00939178	ferredoxin hydrogenase large subunit [EC:1.12.7.2]
K00534	0.00152749	0.00126625	0.00202656	0.00177078	0.00109268	0.0013752	0.00129116	0.00108265	0.00111726	0.00106116	0.00117424	0.00160723	0.00115161	0.00193105	0.0013115	ferredoxin hydrogenase small subunit [EC:1.12.7.2]
K00537	0.108959	0.117285	0.161585	0.209156	0.108817	0.133612	0.0819828	0.113895	0.0820018	0.101787	0.11618	0.127875	0.108012	0.138232	0.113225	arsenate reductase [EC:1.20.4.1]
K00542	2.55e-05	2.55e-05	2.55e-05	2.55e-05	4.85e-06	1.39e-05	1.33e-05	1.39e-05	1.33e-05	1.39e-05	5.45e-06	1.33e-05	1.33e-05	1.33e-05	1.33e-05	guanidinoacetate N-methyltransferase [EC:2.1.1.2]
K00544	6.91e-06	3.46e-06	3.68e-06	1.88e-05	1.88e-05	9.46e-06	1.31e-06	3.77e-06	0	0	1.26e-06	3.77e-06	4.65e-07	0	0	betaine-homocysteine S-methyltransferase [EC:2.1.1.5]
K00545	2.15e-06	9.82e-07	2.15e-06	3.5e-06	3.5e-06	9.82e-07	0	0	9.22e-08	9.82e-07	2.15e-06	2.15e-06	9.22e-08	2.15e-06	2.15e-06	catechol O-methyltransferase [EC:2.1.1.6]
K00547	0.0309027	0.0323872	0.0458671	0.0523728	0.0280682	0.0296266	0.0269252	0.0325455	0.0270546	0.0257427	0.0325258	0.0363663	0.0299553	0.038275	0.0369592	homocysteine S-methyltransferase [EC:2.1.1.10]
K00548	0.216974	0.208953	0.302787	0.33383	0.177437	0.205148	0.142069	0.199332	0.160736	0.18054	0.207843	0.225868	0.208605	0.26505	0.227626	5-methyltetrahydrofolate--homocysteine methyltransferase [EC:2.1.1.13]
K00549	0.046108	0.0507988	0.0718527	0.0933874	0.0508855	0.0625406	0.0408722	0.0581277	0.0454505	0.0471166	0.0631586	0.0560682	0.04787	0.0686274	0.0618569	5-methyltetrahydropteroyltriglutamate--homocysteine methyltransferase [EC:2.1.1.14]
K00554	0.26769	0.277301	0.378591	0.407323	0.216624	0.25744	0.169356	0.252611	0.20283	0.20822	0.253374	0.282358	0.263225	0.333834	0.283605	tRNA (guanine37-N1)-methyltransferase [EC:2.1.1.228]
K00555	9.88e-05	7.24e-05	0.000201349	6.45e-05	4.9e-06	8.36e-05	7.41e-05	0.000164997	0.000106888	0.00010819	0.000147488	4.4e-05	0.000116354	0.000246172	0.000231408	tRNA (guanine26-N2/guanine27-N2)-dimethyltransferase [EC:2.1.1.215 2.1.1.216]
K00556	0.0127448	0.00936051	0.0197206	0.0162156	0.00751667	0.0111603	0.00451509	0.00929223	0.00696035	0.00865266	0.0110456	0.011523	0.0108358	0.0142323	0.0113417	tRNA (guanosine-2-O-)-methyltransferase [EC:2.1.1.34]
K00557	0.0038604	0.00415656	0.00675084	0.00952301	0.00522589	0.00552811	0.00363721	0.00532518	0.00402947	0.00341842	0.00537377	0.00613516	0.00411236	0.00598315	0.00442554	tRNA (uracil-5-)-methyltransferase [EC:2.1.1.35]
K00558	0.0853762	0.0782944	0.120533	0.117599	0.062993	0.0771812	0.0468802	0.0751909	0.0599053	0.0681738	0.0807905	0.0873344	0.0802328	0.10466	0.0908335	DNA (cytosine-5)-methyltransferase 1 [EC:2.1.1.37]
K00560	0.119235	0.130202	0.175453	0.193111	0.100055	0.128764	0.0815693	0.123297	0.0938551	0.102371	0.132792	0.129603	0.114516	0.151389	0.124944	thymidylate synthase [EC:2.1.1.45]
K00561	0.000795046	0.000561878	0.00111915	0.000993287	0.000685555	0.000659849	0.000480319	0.000691316	0.000844831	0.000396682	0.000863433	0.000712804	0.000878308	0.0010099	0.00119531	23S rRNA (adenine-N6)-dimethyltransferase [EC:2.1.1.184]
K00563	0.0150788	0.0180699	0.0241369	0.0289767	0.0159824	0.0193814	0.0127005	0.0175325	0.0138487	0.01358	0.0173734	0.0170913	0.0155157	0.0221152	0.0195125	23S rRNA (guanine745-N1)-methyltransferase [EC:2.1.1.187]
K00564	0.0347037	0.042526	0.0547732	0.0724983	0.0398382	0.0495577	0.0246621	0.0358986	0.0263085	0.0283485	0.0328884	0.0401797	0.0305777	0.0458425	0.0366497	16S rRNA (guanine1207-N2)-methyltransferase [EC:2.1.1.172]
K00566	0.267315	0.276935	0.383242	0.408581	0.217773	0.258449	0.171132	0.253398	0.203541	0.207548	0.255514	0.281988	0.264034	0.336654	0.287623	tRNA-uridine 2-sulfurtransferase [EC:2.8.1.13]
K00567	0.241411	0.251675	0.341307	0.37327	0.202715	0.241138	0.165663	0.239532	0.188423	0.191503	0.237178	0.25078	0.24357	0.308181	0.264893	methylated-DNA-[protein]-cysteine S-methyltransferase [EC:2.1.1.63]
K00568	0.0711092	0.0872365	0.108597	0.142328	0.0747079	0.0898516	0.0627915	0.0747619	0.0625181	0.0765993	0.0833785	0.092976	0.0755539	0.101257	0.0873154	2-polyprenyl-6-hydroxyphenyl methylase / 3-demethylubiquinone-9 3-methyltransferase [EC:2.1.1.222 2.1.1.64]
K00569	0.00277022	0.00475366	0.0054487	0.00734984	0.00444598	0.00537712	0.00222225	0.00304267	0.00304701	0.00272344	0.00395509	0.00381735	0.00289775	0.00416565	0.00349712	thiopurine S-methyltransferase [EC:2.1.1.67]
K00570	0.010612	0.010896	0.0147511	0.0177661	0.010101	0.0116313	0.00919652	0.0122187	0.00864779	0.00838169	0.0107075	0.0109024	0.0103639	0.0127121	0.0119447	phosphatidylethanolamine/phosphatidyl-N-methylethanolamine N-methyltransferase [EC:2.1.1.17 2.1.1.71]
K00571	0.0934221	0.0913498	0.122632	0.124081	0.0679826	0.077984	0.0574093	0.0824112	0.0667526	0.066033	0.0822009	0.0962495	0.0893448	0.11418	0.0940124	site-specific DNA-methyltransferase (adenine-specific) [EC:2.1.1.72]
K00573	0.141657	0.143708	0.207397	0.234129	0.124511	0.15438	0.0925292	0.130098	0.106382	0.126592	0.143107	0.156033	0.143557	0.182228	0.149135	protein-L-isoaspartate(D-aspartate) O-methyltransferase [EC:2.1.1.77]
K00574	0.0904479	0.0996267	0.131529	0.160553	0.0874999	0.104693	0.0690344	0.0882721	0.0753102	0.0870222	0.0966325	0.106574	0.0976464	0.117432	0.0995001	cyclopropane-fatty-acyl-phospholipid synthase [EC:2.1.1.79]
K00575	0.118177	0.105628	0.168973	0.207901	0.102433	0.121072	0.0855953	0.118104	0.0956231	0.1033	0.120259	0.135878	0.115439	0.146944	0.132915	chemotaxis protein methyltransferase CheR [EC:2.1.1.80]
K00577	0.000271184	0.00023068	0.000514912	0.000339116	2.86e-05	0.000167806	4.89e-05	0.000224101	0.000246054	0.000114852	0.000133271	0.000196785	0.000334425	0.000408296	0.000284692	tetrahydromethanopterin S-methyltransferase subunit A [EC:2.1.1.86]
K00578	1.64e-06	1.64e-06	1.64e-06	0	0	1.64e-06	0	8.81e-06	1.64e-06	1.64e-06	1.64e-06	0	1.64e-06	1.39e-05	5.29e-06	tetrahydromethanopterin S-methyltransferase subunit B [EC:2.1.1.86]
K00579	1.64e-06	1.64e-06	1.64e-06	0	0	1.64e-06	0	8.81e-06	1.64e-06	1.64e-06	1.64e-06	0	1.64e-06	1.39e-05	5.29e-06	tetrahydromethanopterin S-methyltransferase subunit C [EC:2.1.1.86]
K00580	1.64e-06	1.64e-06	1.64e-06	0	0	1.64e-06	0	8.81e-06	1.64e-06	1.64e-06	1.64e-06	0	1.64e-06	1.39e-05	5.29e-06	tetrahydromethanopterin S-methyltransferase subunit D [EC:2.1.1.86]
K00581	1.64e-06	1.64e-06	1.64e-06	0	0	1.64e-06	0	8.81e-06	1.64e-06	1.64e-06	1.64e-06	0	1.64e-06	1.39e-05	5.29e-06	tetrahydromethanopterin S-methyltransferase subunit E [EC:2.1.1.86]
K00582	1.64e-06	1.64e-06	1.64e-06	0	0	1.64e-06	0	8.81e-06	1.64e-06	1.64e-06	1.64e-06	0	1.64e-06	1.39e-05	5.29e-06	tetrahydromethanopterin S-methyltransferase subunit F [EC:2.1.1.86]
K00583	1.64e-06	1.64e-06	1.64e-06	0	0	1.64e-06	0	8.81e-06	1.64e-06	1.64e-06	1.64e-06	0	1.64e-06	1.64e-06	0	tetrahydromethanopterin S-methyltransferase subunit G [EC:2.1.1.86]
K00584	0.000133244	0.000112221	0.000103266	7.97e-05	5.7e-05	5.76e-05	1.64e-05	9.74e-05	5.99e-05	6.09e-05	6.59e-05	6.12e-05	8.99e-05	0.000140021	0.00011903	tetrahydromethanopterin S-methyltransferase subunit H [EC:2.1.1.86]
K00588	0.0331435	0.0297533	0.0480009	0.0494385	0.0237216	0.0310719	0.0164684	0.0297251	0.0201007	0.0246534	0.0283087	0.0310263	0.0302879	0.0415307	0.0326921	caffeoyl-CoA O-methyltransferase [EC:2.1.1.104]
K00590	0.000414573	0.000207757	0.000433801	0.000290715	0.000212289	0.000230494	0.000144313	0.00015626	0.000117269	0.000117339	0.000195687	0.000224581	0.000214627	0.000255925	0.000187892	site-specific DNA-methyltransferase (cytosine-N4-specific) [EC:2.1.1.113]
K00594	0.00204594	0.00176453	0.00403633	0.00434726	0.00277116	0.00250868	0.00250577	0.00242816	0.00209415	0.00289691	0.00274771	0.00301723	0.00225524	0.00331053	0.00362627	alditol oxidase [EC:1.1.3.41]
K00595	0.0452308	0.0418869	0.0678126	0.0636349	0.0331992	0.0375054	0.0273538	0.0412667	0.0347722	0.0338843	0.0336147	0.0457109	0.0413526	0.0526228	0.0454282	precorrin-6Y C5,15-methyltransferase (decarboxylating) [EC:2.1.1.132]
K00596	0.00213615	0.00220983	0.0029971	0.00406895	0.00226393	0.00210725	0.00135199	0.00208202	0.00121497	0.00162783	0.0017349	0.00197062	0.00133408	0.00165383	0.00197386	2,2-dialkylglycine decarboxylase (pyruvate) [EC:4.1.1.64]
K00598	0.0230791	0.0191242	0.0352448	0.0409134	0.0199497	0.027272	0.0179328	0.0249142	0.0201639	0.0218236	0.024118	0.0270172	0.0233162	0.0274685	0.0260431	trans-aconitate 2-methyltransferase [EC:2.1.1.144]
K00600	0.26764	0.277977	0.385375	0.410061	0.216647	0.261688	0.175633	0.261852	0.208213	0.211692	0.256104	0.279631	0.264454	0.342907	0.292839	glycine hydroxymethyltransferase [EC:2.1.2.1]
K00602	0.255296	0.265799	0.366397	0.390502	0.207506	0.248404	0.166808	0.239007	0.192511	0.205397	0.245142	0.266718	0.254178	0.322301	0.276289	phosphoribosylaminoimidazolecarboxamide formyltransferase / IMP cyclohydrolase [EC:2.1.2.3 3.5.4.10]
K00603	0.00444791	0.00382164	0.00508414	0.00348475	0.00261227	0.00252258	0.00290131	0.0028266	0.00299454	0.00306246	0.00325082	0.00410179	0.00394602	0.00490684	0.00493557	glutamate formiminotransferase [EC:2.1.2.5]
K00604	0.264917	0.276963	0.379095	0.407716	0.21509	0.257842	0.171744	0.250971	0.202204	0.210486	0.254202	0.280188	0.262599	0.331948	0.286703	methionyl-tRNA formyltransferase [EC:2.1.2.9]
K00605	0.191198	0.195465	0.272103	0.30387	0.165495	0.18731	0.124609	0.170695	0.133313	0.15992	0.1769	0.20794	0.185907	0.236727	0.197325	aminomethyltransferase [EC:2.1.2.10]
K00606	0.190615	0.196559	0.280737	0.321017	0.162403	0.193282	0.13621	0.18615	0.154594	0.161606	0.198238	0.215916	0.195908	0.251494	0.213213	3-methyl-2-oxobutanoate hydroxymethyltransferase [EC:2.1.2.11]
K00608	3.68e-05	7.36e-05	3.53e-05	1.88e-05	1.88e-05	1.84e-05	5.74e-07	2.91e-05	1e-05	2.09e-06	1.05e-05	1.08e-05	2.19e-05	2.47e-05	1e-05	aspartate carbamoyltransferase [EC:2.1.3.2]
K00609	0.251948	0.262926	0.366797	0.390914	0.206504	0.249243	0.171222	0.24345	0.19635	0.207083	0.251208	0.267163	0.253306	0.324469	0.283417	aspartate carbamoyltransferase catalytic subunit [EC:2.1.3.2]
K00610	0.00377935	0.00246842	0.00488046	0.00219388	0.00115074	0.00227099	0.00137619	0.00179686	0.00176348	0.00107331	0.00195989	0.00135518	0.00247925	0.00340392	0.00326476	aspartate carbamoyltransferase regulatory subunit
K00611	0.196914	0.20676	0.288371	0.319792	0.17333	0.201133	0.150289	0.202629	0.166814	0.164463	0.20036	0.212173	0.200191	0.257283	0.22899	ornithine carbamoyltransferase [EC:2.1.3.3]
K00612	0.0135628	0.013519	0.0184732	0.0187199	0.0103643	0.0121514	0.0118303	0.0136584	0.0105185	0.0125277	0.0147413	0.0154431	0.0125026	0.0163642	0.0150627	carbamoyltransferase [EC:2.1.3.-]
K00613	0.000278523	0.000290952	0.000359046	0.000206375	0.0001317	0.000154685	0.000154025	0.000295868	0.000142679	0.00024173	0.000274312	0.000211003	0.000299599	0.000257482	0.000299784	glycine amidinotransferase [EC:2.1.4.1]
K00615	0.267081	0.279222	0.383747	0.409428	0.217071	0.259222	0.172904	0.252596	0.203682	0.209817	0.256716	0.28246	0.262918	0.335799	0.292226	transketolase [EC:2.2.1.1]
K00616	0.202678	0.21059	0.299602	0.332345	0.181591	0.214653	0.13971	0.204068	0.163754	0.184073	0.203766	0.233029	0.214621	0.264529	0.225022	transaldolase [EC:2.2.1.2]
K00619	0.0224592	0.0226755	0.0344939	0.0423156	0.021936	0.0222471	0.0191954	0.0220029	0.0212928	0.0194353	0.0226876	0.0287926	0.0243046	0.0313661	0.0307686	amino-acid N-acetyltransferase [EC:2.3.1.1]
K00620	0.144249	0.153107	0.204474	0.243447	0.131492	0.149762	0.107027	0.147307	0.121232	0.126463	0.147132	0.162971	0.146135	0.186882	0.16063	glutamate N-acetyltransferase / amino-acid N-acetyltransferase [EC:2.3.1.35 2.3.1.1]
K00622	1.97e-05	1.08e-05	5.2e-05	3.45e-05	2.25e-05	3.59e-05	1.59e-05	6.61e-06	4.36e-06	1.59e-05	2.86e-05	1.48e-05	1.64e-05	1.64e-05	7.16e-06	arylamine N-acetyltransferase [EC:2.3.1.5]
K00624	6.96e-05	3.11e-05	8.41e-05	0.000118663	4.24e-05	5.33e-05	0.000103138	7.74e-05	9.25e-05	2.42e-05	0.000144946	6.3e-05	5.75e-05	8.9e-05	0.000104884	carnitine O-acetyltransferase [EC:2.3.1.7]
K00625	0.0927155	0.0975387	0.126194	0.119626	0.0591716	0.0704383	0.0499796	0.079493	0.0621319	0.058173	0.0755167	0.0887788	0.0787073	0.104277	0.0901535	phosphate acetyltransferase [EC:2.3.1.8]
K00626	0.182748	0.188094	0.261714	0.288364	0.157478	0.189955	0.126177	0.175648	0.134754	0.163336	0.189851	0.200767	0.183953	0.235715	0.203529	acetyl-CoA C-acetyltransferase [EC:2.3.1.9]
K00627	0.206895	0.219799	0.301335	0.330966	0.177121	0.211154	0.136506	0.199762	0.161674	0.173041	0.202341	0.222432	0.205949	0.263711	0.219535	pyruvate dehydrogenase E2 component (dihydrolipoamide acetyltransferase) [EC:2.3.1.12]
K00630	0	0	0	1.35e-05	1.35e-05	5.14e-06	0	0	0	0	0	0	0	0	0	glycerol-3-phosphate O-acyltransferase [EC:2.3.1.15]
K00631	0.00704105	0.00673055	0.00944968	0.00939208	0.00516525	0.00612221	0.00302502	0.00447563	0.00384866	0.00453876	0.00586345	0.00609954	0.00526721	0.00772556	0.00635353	glycerol-3-phosphate O-acyltransferase [EC:2.3.1.15]
K00632	0.156004	0.165487	0.226103	0.263077	0.147519	0.169487	0.112487	0.152976	0.115542	0.14611	0.163638	0.177964	0.15899	0.202574	0.169707	acetyl-CoA acyltransferase [EC:2.3.1.16]
K00633	0.00427845	0.00371644	0.00721402	0.00875913	0.00373902	0.00544897	0.00202908	0.00390442	0.00358959	0.0023365	0.00333094	0.00494025	0.00541279	0.0061904	0.00610357	galactoside O-acetyltransferase [EC:2.3.1.18]
K00634	0.0215208	0.0204289	0.0275696	0.0238871	0.0130825	0.0140441	0.0123887	0.0173982	0.0144096	0.0139161	0.016464	0.0207954	0.0177644	0.0238614	0.019195	phosphate butyryltransferase [EC:2.3.1.19]
K00635	0.00516642	0.00485131	0.00628726	0.00718304	0.00464287	0.00489793	0.00333505	0.00455159	0.00317686	0.00516899	0.00578347	0.0055871	0.00473801	0.00646451	0.00442095	diacylglycerol O-acyltransferase [EC:2.3.1.20]
K00638	0.0394048	0.0330884	0.049811	0.0619027	0.027603	0.0359465	0.0225445	0.0297639	0.0232096	0.0246585	0.032389	0.0369756	0.0359013	0.0459151	0.04046	chloramphenicol O-acetyltransferase type B [EC:2.3.1.28]
K00639	0.108132	0.105788	0.15835	0.171085	0.0925089	0.108379	0.0670351	0.09226	0.0731316	0.0843108	0.0924248	0.114961	0.104561	0.129089	0.111651	glycine C-acetyltransferase [EC:2.3.1.29]
K00640	0.212646	0.215849	0.297831	0.329106	0.175598	0.211785	0.130318	0.194513	0.155401	0.167655	0.197923	0.227202	0.201899	0.25985	0.220971	serine O-acetyltransferase [EC:2.3.1.30]
K00641	0.108452	0.108199	0.156367	0.171409	0.0956033	0.110285	0.0730132	0.111248	0.0884632	0.112102	0.11682	0.122013	0.111461	0.14357	0.112656	homoserine O-acetyltransferase/O-succinyltransferase [EC:2.3.1.31 2.3.1.46]
K00643	0.0182221	0.0179888	0.0241269	0.0330427	0.0194313	0.0235447	0.0126668	0.0137269	0.0107755	0.0160268	0.0179592	0.0186866	0.016507	0.0220076	0.0170999	5-aminolevulinate synthase [EC:2.3.1.37]
K00645	0.251662	0.263515	0.361629	0.394895	0.211135	0.250785	0.162982	0.236421	0.18673	0.199061	0.23772	0.268596	0.244985	0.309788	0.266743	[acyl-carrier-protein] S-malonyltransferase [EC:2.3.1.39]
K00646	0.000471599	0.000341243	0.000767162	0.000660617	0.000291249	0.000505702	0.000281237	0.000341842	0.000269531	0.000425889	0.000366443	0.000502822	0.000456304	0.00047704	0.00046491	malonyl-ACP decarboxylase
K00647	0.103299	0.12032	0.159981	0.183605	0.0987648	0.114687	0.082233	0.10681	0.0831209	0.0937182	0.108854	0.122411	0.103507	0.139737	0.121421	3-oxoacyl-[acyl-carrier-protein] synthase I [EC:2.3.1.41]
K00648	0.236794	0.242341	0.343084	0.373409	0.19424	0.236998	0.155706	0.219371	0.178718	0.191704	0.228001	0.257135	0.239743	0.290537	0.25457	3-oxoacyl-[acyl-carrier-protein] synthase III [EC:2.3.1.180]
K00651	0.0197265	0.0170558	0.024309	0.0279295	0.0138916	0.0176608	0.00910029	0.012941	0.00992995	0.00767318	0.0114993	0.0142852	0.0135362	0.0162814	0.0166083	homoserine O-succinyltransferase/O-acetyltransferase [EC:2.3.1.46 2.3.1.31]
K00652	0.143568	0.147043	0.207663	0.227835	0.121476	0.140142	0.0961655	0.125198	0.102183	0.117648	0.135283	0.158385	0.139007	0.178349	0.154166	8-amino-7-oxononanoate synthase [EC:2.3.1.47]
K00655	0.260476	0.267819	0.37415	0.401968	0.212971	0.254018	0.167214	0.245942	0.200265	0.206484	0.248982	0.277042	0.260076	0.326385	0.278156	1-acyl-sn-glycerol-3-phosphate acyltransferase [EC:2.3.1.51]
K00656	0.0213335	0.0175499	0.0302228	0.0248829	0.0114485	0.0132615	0.0105256	0.0168105	0.014	0.00994078	0.0153568	0.0181217	0.0179379	0.0219458	0.0225097	formate C-acetyltransferase [EC:2.3.1.54]
K00657	0.0452303	0.0409077	0.0668293	0.0734667	0.0375979	0.0462157	0.0282395	0.0406345	0.0300593	0.0357775	0.0424455	0.0449929	0.0409222	0.0546738	0.0473773	diamine N-acetyltransferase [EC:2.3.1.57]
K00658	0.160089	0.174745	0.235249	0.276704	0.156192	0.182163	0.120689	0.167632	0.133351	0.149971	0.173951	0.181472	0.161873	0.215231	0.181814	2-oxoglutarate dehydrogenase E2 component (dihydrolipoamide succinyltransferase) [EC:2.3.1.61]
K00661	0.151967	0.146055	0.214853	0.236896	0.126925	0.156188	0.0994186	0.142672	0.109397	0.112098	0.137244	0.154712	0.141285	0.184084	0.158892	maltose O-acetyltransferase [EC:2.3.1.79]
K00662	0.00476106	0.00435121	0.00662835	0.00693922	0.00373761	0.00399726	0.00343377	0.00447217	0.00391032	0.00265559	0.00364242	0.00365203	0.00448563	0.00450158	0.00531781	aminoglycoside 3-N-acetyltransferase [EC:2.3.1.81]
K00663	0.00295962	0.00369319	0.00431268	0.00610087	0.00313457	0.00383402	0.00245034	0.00333079	0.00223285	0.00244558	0.00298985	0.00292827	0.00308957	0.00313531	0.00349654	aminoglycoside 6-N-acetyltransferase [EC:2.3.1.82]
K00666	0.164154	0.173765	0.228162	0.263353	0.136744	0.166544	0.119164	0.161429	0.129421	0.14094	0.167943	0.186678	0.165378	0.212069	0.187424	fatty-acyl-CoA synthase [EC:6.2.1.-]
K00672	0.000772084	0.00145754	0.00140192	0.00155064	0.00103598	0.00131492	0.00083913	0.00113049	0.00094667	0.0010851	0.00142323	0.000947492	0.0010185	0.00154908	0.00112179	formylmethanofuran--tetrahydromethanopterin N-formyltransferase [EC:2.3.1.101]
K00673	0.00228065	0.0029265	0.00379617	0.00987135	0.00530907	0.00537839	0.00283962	0.00368783	0.00306478	0.00365475	0.00473681	0.00382728	0.00359483	0.0045034	0.00312518	arginine N-succinyltransferase [EC:2.3.1.109]
K00674	0.127925	0.137941	0.191081	0.227707	0.128359	0.150466	0.0941049	0.133747	0.10079	0.120733	0.143555	0.147975	0.132254	0.17106	0.140722	2,3,4,5-tetrahydropyridine-2,6-dicarboxylate N-succinyltransferase [EC:2.3.1.117]
K00675	0.00748946	0.00683814	0.0116516	0.0154912	0.00833009	0.0097732	0.00739983	0.00807886	0.00686782	0.00702003	0.00796928	0.00907843	0.00769795	0.00986074	0.00940986	N-hydroxyarylamine O-acetyltransferase [EC:2.3.1.118]
K00677	0.115701	0.117946	0.16358	0.177881	0.0883422	0.107579	0.0703745	0.0996521	0.0816256	0.100847	0.110649	0.127198	0.107219	0.144254	0.11627	UDP-N-acetylglucosamine acyltransferase [EC:2.3.1.129]
K00680	8.82e-06	2.99e-05	4.63e-05	7.49e-05	4.77e-05	6.51e-05	2.85e-05	5.22e-05	9.21e-06	1.07e-05	3.85e-05	5.67e-05	3.43e-06	3.21e-05	1.47e-05	uncharacterized N-acetyltransferase [EC:2.3.1.-]
K00681	0.11386	0.116315	0.164754	0.200799	0.11041	0.133098	0.0769283	0.104129	0.0817379	0.112306	0.115813	0.134335	0.112637	0.148177	0.118675	gamma-glutamyltranspeptidase / glutathione hydrolase [EC:2.3.2.2 3.4.19.13]
K00684	0.0992868	0.100536	0.134189	0.155029	0.0817254	0.0997285	0.0598419	0.0840419	0.0657928	0.084783	0.0884936	0.102931	0.0892992	0.111791	0.0910021	leucyl/phenylalanyl-tRNA---protein transferase [EC:2.3.2.6]
K00686	0.000151847	0.000116223	0.000334544	0.000340407	0.000139756	0.000267681	0.000120211	0.000193172	7.3e-05	4.86e-05	8.4e-05	0.000178866	0.000157491	0.00021685	0.000191101	protein-glutamine gamma-glutamyltransferase [EC:2.3.2.13]
K00687	0.000175445	0.000267993	0.000291137	0.000667997	0.000449542	0.00035791	0.000273455	0.000566698	0.000280751	0.000105388	0.000399765	0.000317814	0.000252589	0.000452513	0.000237824	penicillin-binding protein 2B
K00688	0.135025	0.126294	0.189218	0.172502	0.0952837	0.111911	0.0851221	0.115205	0.0981763	0.0943958	0.119872	0.133049	0.125792	0.168033	0.147799	glycogen phosphorylase [EC:2.4.1.1]
K00689	0	0	0	1.77e-06	0	0	0	0	0	0	0	0	0	0	0	dextransucrase [EC:2.4.1.5]
K00690	0.0037368	0.00534655	0.00621896	0.00784622	0.00499772	0.00560525	0.0019387	0.00289576	0.00216036	0.00215416	0.00356329	0.00393879	0.00328473	0.00409566	0.00345048	sucrose phosphorylase [EC:2.4.1.7]
K00691	0.00543741	0.00452816	0.0071818	0.00523784	0.00263145	0.00319311	0.00231874	0.00382569	0.00227151	0.00232075	0.00304681	0.00347774	0.00306712	0.00412955	0.00383921	maltose phosphorylase [EC:2.4.1.8]
K00692	0.000331219	0.00041352	0.000530193	0.000686447	0.000433643	0.000468734	0.000176358	0.000298752	0.000234261	0.000292067	0.000327194	0.000519395	0.000346484	0.000360606	0.00034094	levansucrase [EC:2.4.1.10]
K00693	0.000621582	0.000535038	0.000621243	0.000164467	6.96e-05	0.000169916	0.000169916	0.000227564	0.000243394	0.000177396	0.000225857	0.000258021	0.000299929	0.000476392	0.000374087	glycogen synthase [EC:2.4.1.11]
K00694	0.0216761	0.0196141	0.0310787	0.0266657	0.0144174	0.0195553	0.0120714	0.018273	0.0138857	0.0148927	0.017321	0.0211473	0.018596	0.0230811	0.0200041	cellulose synthase (UDP-forming) [EC:2.4.1.12]
K00695	0.000241251	0.0002055	0.000273965	0.000517518	0.000100766	0.000151901	5.46e-05	7.86e-05	4.44e-05	0.00012167	9.09e-05	0.00023793	0.000177536	0.000149329	0.00013785	sucrose synthase [EC:2.4.1.13]
K00696	0.00481018	0.00502746	0.00738105	0.0102947	0.00552691	0.00649561	0.00316427	0.00593816	0.00424764	0.0053555	0.00467225	0.0065391	0.00457319	0.00743647	0.00523757	sucrose-phosphate synthase [EC:2.4.1.14]
K00697	0.0590093	0.0511754	0.0801081	0.0890415	0.0495671	0.060133	0.0400065	0.0578638	0.0466307	0.0563343	0.0616864	0.0667326	0.0589557	0.0734232	0.0651563	trehalose 6-phosphate synthase [EC:2.4.1.15 2.4.1.347]
K00698	0	0	0	3.38e-06	3.92e-07	3.92e-07	3.92e-07	0	0	3.92e-07	0	3.92e-07	0	0	3.92e-07	chitin synthase [EC:2.4.1.16]
K00700	0.133141	0.125932	0.187598	0.188338	0.102188	0.122257	0.0779409	0.111228	0.0890698	0.102111	0.12276	0.13869	0.123288	0.162041	0.135628	1,4-alpha-glucan branching enzyme [EC:2.4.1.18]
K00701	0.000363421	0.000360932	0.00071796	0.00118079	0.000244532	0.00041487	0.000203024	0.000249354	0.000316278	0.000615971	0.000327022	0.000558992	0.000499152	0.000525277	0.000686309	cyclomaltodextrin glucanotransferase [EC:2.4.1.19]
K00702	0.00215197	0.00217926	0.00348101	0.00206935	0.00113744	0.00158336	0.00130151	0.00141405	0.00126892	0.000883775	0.00143318	0.00188381	0.00180067	0.00220951	0.00228463	cellobiose phosphorylase [EC:2.4.1.20]
K00703	0.123469	0.110728	0.168622	0.156246	0.0804346	0.099122	0.0735786	0.100158	0.0873635	0.0823044	0.100709	0.12074	0.111311	0.140502	0.125624	starch synthase [EC:2.4.1.21]
K00705	0.0895035	0.0851847	0.124414	0.12345	0.0683434	0.080045	0.0553932	0.0731613	0.0646637	0.0731248	0.0819766	0.0975096	0.0836234	0.11113	0.0959055	4-alpha-glucanotransferase [EC:2.4.1.25]
K00709	1.48e-06	1.48e-06	3.31e-06	4.87e-06	0	1.48e-06	1.48e-06	3.31e-06	3.31e-06	1.48e-06	4.87e-06	1.48e-06	3.31e-06	1.48e-06	1.48e-06	histo-blood group ABO system transferase [EC:2.4.1.40 2.4.1.37]
K00712	0.000866906	0.000735725	0.000705542	0.00100341	0.000515115	0.000610516	0.000325567	0.000716707	0.000393416	0.000399933	0.000386475	0.000780361	0.000771719	0.000746489	0.000746567	poly(glycerol-phosphate) alpha-glucosyltransferase [EC:2.4.1.52]
K00720	0.00306384	0.00276651	0.00470166	0.00353655	0.00161121	0.00213202	0.00262661	0.00440255	0.00300206	0.00360102	0.00353293	0.00374872	0.0036879	0.00449725	0.00305935	ceramide glucosyltransferase [EC:2.4.1.80]
K00721	0.14406	0.147319	0.209705	0.219436	0.117714	0.143237	0.0893796	0.135806	0.106556	0.127466	0.13674	0.153575	0.143442	0.181788	0.158251	dolichol-phosphate mannosyltransferase [EC:2.4.1.83]
K00728	0.00914905	0.0103068	0.0141658	0.0183325	0.00890268	0.0120251	0.00764616	0.0104234	0.0087379	0.00981502	0.00989879	0.0109091	0.0108268	0.0138436	0.0114445	dolichyl-phosphate-mannose-protein mannosyltransferase [EC:2.4.1.109]
K00737	6.56e-05	3.71e-05	9.5e-05	0.000104591	3.87e-05	8.89e-05	4.55e-05	0.000119392	9.5e-05	7.37e-05	8.98e-05	5.49e-05	7.96e-05	0.000107541	5.59e-05	beta-1,4-mannosyl-glycoprotein beta-1,4-N-acetylglucosaminyltransferase [EC:2.4.1.144]
K00748	0.0951793	0.101893	0.136921	0.152909	0.0765901	0.0919582	0.0580817	0.0832961	0.0673742	0.0808311	0.090531	0.106931	0.0895396	0.115748	0.0934	lipid-A-disaccharide synthase [EC:2.4.1.182]
K00752	0.00173611	0.00159157	0.00301997	0.00233313	0.00131242	0.00136531	0.000938563	0.00131851	0.00103853	0.000944325	0.0012588	0.00115645	0.00119262	0.00157952	0.00163898	hyaluronan synthase [EC:2.4.1.212]
K00754	0.0778309	0.0721198	0.110679	0.110029	0.0527247	0.0662995	0.0482579	0.071245	0.0592082	0.0637036	0.0673182	0.0813368	0.0748179	0.0948745	0.0790614	L-malate glycosyltransferase [EC:2.4.1.-]
K00756	0.0652352	0.0654631	0.0986726	0.100165	0.0546118	0.0644873	0.0459856	0.0654632	0.0489773	0.0450734	0.0622103	0.0676936	0.0602678	0.0847041	0.0793774	pyrimidine-nucleoside phosphorylase [EC:2.4.2.2]
K00757	0.0178593	0.0146011	0.0246412	0.0218817	0.00923196	0.0130411	0.00646445	0.0105714	0.00792743	0.0100044	0.0116392	0.0137442	0.0132193	0.0161649	0.0142779	uridine phosphorylase [EC:2.4.2.3]
K00758	0.0836096	0.0843075	0.12134	0.124295	0.0673944	0.0842553	0.0607405	0.0808816	0.0619834	0.0620843	0.0775079	0.0805908	0.0760914	0.099905	0.0940546	thymidine phosphorylase [EC:2.4.2.4]
K00759	0.163348	0.167745	0.235624	0.245024	0.136255	0.154603	0.104584	0.160502	0.123713	0.122853	0.152383	0.167445	0.158238	0.213139	0.179158	adenine phosphoribosyltransferase [EC:2.4.2.7]
K00760	0.186964	0.193365	0.278849	0.28076	0.152454	0.175363	0.12515	0.179789	0.142805	0.141588	0.176777	0.195129	0.181375	0.231818	0.207383	hypoxanthine phosphoribosyltransferase [EC:2.4.2.8]
K00761	0.165524	0.164746	0.229343	0.229239	0.1212	0.143534	0.0873338	0.146521	0.109724	0.119329	0.135516	0.153349	0.148064	0.190778	0.161782	uracil phosphoribosyltransferase [EC:2.4.2.9]
K00762	0.26068	0.271292	0.377337	0.39878	0.212198	0.256375	0.172915	0.248068	0.199838	0.213699	0.258199	0.273452	0.260899	0.334908	0.288594	orotate phosphoribosyltransferase [EC:2.4.2.10]
K00763	0.15032	0.149781	0.213207	0.204051	0.11091	0.130959	0.0887838	0.136689	0.105016	0.103922	0.128043	0.140943	0.137245	0.177977	0.160055	nicotinate phosphoribosyltransferase [EC:6.3.4.21]
K00764	0.253466	0.266604	0.368488	0.391271	0.206286	0.248777	0.167938	0.241162	0.192188	0.204656	0.247065	0.265774	0.254124	0.325571	0.278427	amidophosphoribosyltransferase [EC:2.4.2.14]
K00765	0.232394	0.235785	0.338101	0.368909	0.199847	0.233854	0.156551	0.221063	0.179013	0.193385	0.223441	0.247126	0.232985	0.291496	0.253315	ATP phosphoribosyltransferase [EC:2.4.2.17]
K00766	0.222501	0.227404	0.320787	0.355908	0.191551	0.227255	0.152442	0.217811	0.175284	0.186435	0.22121	0.241429	0.223951	0.281447	0.24752	anthranilate phosphoribosyltransferase [EC:2.4.2.18]
K00767	0.202075	0.205963	0.296084	0.315836	0.165316	0.202374	0.140459	0.193251	0.160707	0.169858	0.208548	0.227121	0.207548	0.265452	0.2272	nicotinate-nucleotide pyrophosphorylase (carboxylating) [EC:2.4.2.19]
K00768	0.0809315	0.0792347	0.122109	0.111875	0.0588753	0.0671614	0.0594425	0.0770682	0.0652792	0.0652089	0.0691238	0.0796442	0.0758481	0.0944334	0.0875024	nicotinate-nucleotide--dimethylbenzimidazole phosphoribosyltransferase [EC:2.4.2.21]
K00769	0.00584877	0.0058505	0.0079959	0.00980267	0.00569095	0.00732209	0.00272938	0.00386273	0.00274428	0.0029093	0.0039409	0.00521972	0.00330515	0.00502243	0.00402464	xanthine phosphoribosyltransferase [EC:2.4.2.22]
K00771	0	0	4.9e-06	4.91e-05	1.6e-06	2.87e-05	3.17e-07	3.83e-06	1.21e-05	1.9e-05	1.21e-05	4.9e-06	7.82e-06	3.83e-06	2.13e-06	protein xylosyltransferase [EC:2.4.2.26]
K00772	0.0604125	0.0577824	0.0858937	0.0929418	0.0459385	0.0612765	0.0472246	0.0659592	0.0547535	0.05167	0.0619697	0.0710788	0.0655647	0.083365	0.0725501	5-methylthioadenosine phosphorylase [EC:2.4.2.28]
K00773	0.218619	0.223787	0.308789	0.327634	0.172385	0.207087	0.138016	0.200555	0.161914	0.165418	0.209585	0.229685	0.214338	0.269579	0.227544	queuine tRNA-ribosyltransferase [EC:2.4.2.29]
K00782	0.035529	0.0337846	0.0519816	0.054922	0.0315038	0.0368928	0.0313848	0.0372549	0.0334228	0.0386738	0.0425055	0.0465009	0.0379129	0.0540932	0.0468985	L-lactate dehydrogenase complex protein LldG
K00783	0.132727	0.139272	0.191499	0.211587	0.110642	0.138871	0.0912854	0.130721	0.0982429	0.0997199	0.13117	0.14132	0.125554	0.167533	0.139049	23S rRNA (pseudouridine1915-N3)-methyltransferase [EC:2.1.1.177]
K00784	0.104438	0.0910373	0.137269	0.126279	0.0650354	0.0814473	0.0541083	0.0808625	0.0648662	0.0731081	0.0804828	0.0949002	0.0915807	0.113635	0.0920721	ribonuclease Z [EC:3.1.26.11]
K00785	7.37e-06	1.62e-05	1.6e-05	8.77e-06	8.77e-06	8.77e-06	8.77e-06	1.56e-05	6.99e-06	1.84e-06	8.77e-06	8.77e-06	1.84e-06	1.6e-05	1.87e-05	beta-galactosamide-alpha-2,3-sialyltransferase [EC:2.4.99.-]
K00786	0.00709216	0.00645276	0.0105732	0.0105692	0.00572183	0.00640652	0.00404381	0.00856195	0.007615	0.00852698	0.00789033	0.00913186	0.00892798	0.00954869	0.00744699	glycosyltransferase [EC:2.4.-.-]
K00788	0.184591	0.199255	0.274861	0.314374	0.159523	0.185385	0.133977	0.187651	0.156509	0.157989	0.19006	0.21287	0.190694	0.24311	0.215635	thiamine-phosphate pyrophosphorylase [EC:2.5.1.3]
K00789	0.276658	0.283246	0.396467	0.413631	0.217752	0.263919	0.177855	0.263517	0.211841	0.2151	0.264226	0.28444	0.273175	0.350897	0.300942	S-adenosylmethionine synthetase [EC:2.5.1.6]
K00790	0.251967	0.259502	0.362129	0.393089	0.206337	0.248232	0.163272	0.232881	0.186464	0.199242	0.240585	0.267175	0.250797	0.31026	0.271162	UDP-N-acetylglucosamine 1-carboxyvinyltransferase [EC:2.5.1.7]
K00791	0.26769	0.277198	0.380303	0.408905	0.216624	0.258799	0.17038	0.252514	0.202743	0.208922	0.254146	0.28242	0.263225	0.3339	0.285697	tRNA dimethylallyltransferase [EC:2.5.1.75]
K00793	0.221327	0.227793	0.321631	0.355411	0.188897	0.224947	0.15052	0.212102	0.169413	0.184655	0.219243	0.235541	0.217547	0.283121	0.245882	riboflavin synthase [EC:2.5.1.9]
K00794	0.222268	0.227166	0.323782	0.357514	0.188129	0.224624	0.152316	0.213407	0.172033	0.185562	0.220815	0.23607	0.219927	0.287444	0.246019	6,7-dimethyl-8-ribityllumazine synthase [EC:2.5.1.78]
K00795	0.130101	0.134284	0.186923	0.223963	0.11815	0.142452	0.109376	0.139037	0.115595	0.112159	0.142174	0.156303	0.134503	0.177906	0.150454	farnesyl diphosphate synthase [EC:2.5.1.1 2.5.1.10]
K00796	0.222961	0.234618	0.32436	0.36187	0.190236	0.22545	0.151596	0.220544	0.174717	0.185032	0.223412	0.24736	0.227521	0.284953	0.248866	dihydropteroate synthase [EC:2.5.1.15]
K00797	0.0857249	0.0750895	0.126991	0.147213	0.0704209	0.0875599	0.0665272	0.0899222	0.07445	0.0798432	0.100087	0.103634	0.0945897	0.122739	0.104837	spermidine synthase [EC:2.5.1.16]
K00798	0.140706	0.136292	0.196967	0.220162	0.123584	0.142035	0.0903374	0.128421	0.101053	0.127065	0.132652	0.14761	0.131308	0.173773	0.14052	cob(I)alamin adenosyltransferase [EC:2.5.1.17]
K00799	0.0375345	0.0439438	0.056333	0.0842922	0.0419728	0.0512314	0.0332944	0.0432615	0.0336089	0.0408469	0.0446846	0.0517537	0.0411771	0.0545161	0.0435925	glutathione S-transferase [EC:2.5.1.18]
K00800	0.260135	0.269486	0.378846	0.403471	0.215046	0.257336	0.173469	0.250352	0.199525	0.210525	0.252854	0.2753	0.259301	0.329546	0.286133	3-phosphoshikimate 1-carboxyvinyltransferase [EC:2.5.1.19]
K00801	0.00132731	0.000863437	0.00205497	0.0028981	0.00132009	0.00128144	0.00155091	0.00218551	0.00135414	0.00128726	0.00181675	0.00170115	0.00168473	0.00208461	0.00184832	farnesyl-diphosphate farnesyltransferase [EC:2.5.1.21]
K00803	0.0270119	0.0248697	0.0354263	0.035885	0.0225738	0.0241807	0.0182807	0.0230766	0.0192856	0.0233805	0.023196	0.0245343	0.0238641	0.02917	0.0249652	alkyldihydroxyacetonephosphate synthase [EC:2.5.1.26]
K00805	0.0744953	0.0757536	0.102427	0.10455	0.0605051	0.0664006	0.0517382	0.0791043	0.0647011	0.0541819	0.0672838	0.0749547	0.0757853	0.0935887	0.0876877	heptaprenyl diphosphate synthase [EC:2.5.1.30]
K00806	0.275827	0.283267	0.393924	0.413527	0.218633	0.265948	0.176919	0.260703	0.208451	0.215682	0.262572	0.284238	0.270076	0.346945	0.299184	undecaprenyl diphosphate synthase [EC:2.5.1.31]
K00808	0.00164017	0.00192889	0.0024604	0.00358614	0.00174458	0.0023504	0.00131112	0.00156748	0.000863757	0.00132321	0.00142871	0.00165599	0.00134382	0.00204823	0.00183211	homospermidine synthase [EC:2.5.1.44]
K00809	0.0164777	0.0125872	0.0200729	0.0198086	0.0102717	0.0144412	0.00878574	0.0128952	0.011268	0.0151123	0.0155617	0.0158009	0.0161662	0.0213106	0.015498	deoxyhypusine synthase [EC:2.5.1.46]
K00812	0.24716	0.253907	0.354442	0.365664	0.195162	0.233152	0.16022	0.234743	0.184915	0.194402	0.234398	0.252121	0.239366	0.311482	0.26661	aspartate aminotransferase [EC:2.6.1.1]
K00813	0.00538222	0.00579704	0.00778196	0.0127674	0.00714708	0.0075844	0.00427971	0.00408312	0.00413103	0.00465934	0.00477989	0.00638589	0.0039957	0.00713461	0.00415264	aspartate aminotransferase [EC:2.6.1.1]
K00817	0.249714	0.252809	0.358825	0.380684	0.20233	0.243642	0.162088	0.233784	0.188892	0.202362	0.237659	0.260354	0.249081	0.313551	0.27067	histidinol-phosphate aminotransferase [EC:2.6.1.9]
K00819	0.123866	0.117893	0.186144	0.19128	0.102175	0.127459	0.079514	0.126524	0.0948068	0.104752	0.118968	0.130719	0.128403	0.154712	0.135542	ornithine--oxo-acid transaminase [EC:2.6.1.13]
K00820	0.258062	0.267675	0.371471	0.402407	0.215542	0.256391	0.169003	0.244747	0.195815	0.210651	0.252097	0.277337	0.257678	0.329945	0.283975	glucosamine---fructose-6-phosphate aminotransferase (isomerizing) [EC:2.6.1.16]
K00821	0.246199	0.249019	0.352046	0.392284	0.208401	0.24875	0.166631	0.23911	0.189835	0.202389	0.239373	0.256526	0.245101	0.308465	0.268876	acetylornithine/N-succinyldiaminopimelate aminotransferase [EC:2.6.1.11 2.6.1.17]
K00822	0.0624495	0.0654319	0.0926775	0.114354	0.0653109	0.0734226	0.0471704	0.0610271	0.0510778	0.0614479	0.0628337	0.0739379	0.0602515	0.0803357	0.07048	beta-alanine--pyruvate transaminase [EC:2.6.1.18]
K00823	0.157606	0.160111	0.22874	0.256631	0.147301	0.158859	0.108923	0.155948	0.123554	0.127215	0.142057	0.159095	0.153284	0.182226	0.173053	4-aminobutyrate aminotransferase [EC:2.6.1.19]
K00824	0.0388486	0.0441389	0.0574684	0.0709521	0.0409528	0.0431194	0.0306327	0.0391562	0.0295342	0.0324324	0.039656	0.0448215	0.0419557	0.0465555	0.0417574	D-alanine transaminase [EC:2.6.1.21]
K00826	0.24848	0.260556	0.362087	0.390458	0.209921	0.245984	0.168913	0.245485	0.19437	0.202945	0.247176	0.267397	0.252686	0.321298	0.277777	branched-chain amino acid aminotransferase [EC:2.6.1.42]
K00830	0.0416257	0.0400882	0.0623001	0.0621517	0.0309346	0.0399939	0.0286808	0.0389882	0.0315011	0.0299026	0.0380189	0.0445649	0.039869	0.0520579	0.0460583	alanine-glyoxylate transaminase / serine-glyoxylate transaminase / serine-pyruvate transaminase [EC:2.6.1.44 2.6.1.45 2.6.1.51]
K00831	0.160471	0.169895	0.229473	0.264476	0.14578	0.171992	0.111603	0.149372	0.119156	0.135835	0.15941	0.170635	0.155338	0.192289	0.163963	phosphoserine aminotransferase [EC:2.6.1.52]
K00832	0.0158018	0.0175434	0.0223299	0.0298679	0.0170158	0.0170783	0.0123795	0.0153304	0.0134541	0.0148838	0.0148455	0.019732	0.0134154	0.0206527	0.0132755	aromatic-amino-acid transaminase [EC:2.6.1.57]
K00833	0.173391	0.174842	0.255807	0.278347	0.150456	0.176359	0.118931	0.164409	0.134567	0.146761	0.174174	0.184369	0.1787	0.214699	0.195886	adenosylmethionine---8-amino-7-oxononanoate aminotransferase [EC:2.6.1.62]
K00835	0.000670135	0.000416026	0.00102263	0.00146538	0.000355669	0.00070288	0.000224165	0.0002935	0.000271359	0.000587142	0.00054172	0.000965769	0.000573016	0.000735366	0.000668738	valine--pyruvate aminotransferase [EC:2.6.1.66]
K00836	0.075999	0.0745775	0.112877	0.118412	0.0688397	0.0760248	0.0500743	0.0726115	0.052117	0.0625108	0.0666739	0.0727527	0.0707895	0.0874205	0.0769511	diaminobutyrate-2-oxoglutarate transaminase [EC:2.6.1.76]
K00839	0.00194546	0.0026592	0.00371605	0.00618416	0.00338739	0.00427456	0.00235491	0.00230216	0.00178103	0.00222381	0.0024807	0.00336218	0.00254362	0.0031372	0.0031206	(S)-ureidoglycine---glyoxylate transaminase [EC:2.6.1.112]
K00840	0.0209649	0.0206152	0.0299862	0.036991	0.0210889	0.0247908	0.0159308	0.0219641	0.0176671	0.019979	0.0215316	0.0233833	0.02003	0.0249049	0.0210804	succinylornithine aminotransferase [EC:2.6.1.81]
K00841	0.0316583	0.0280899	0.0459002	0.0439841	0.0212214	0.0259514	0.0213138	0.0318374	0.0264599	0.0186921	0.0270589	0.0300333	0.0296983	0.0398508	0.0372788	aminotransferase [EC:2.6.1.-]
K00842	0	1.29e-06	0	0	0	0	0	0	0	0	0	0	0	1.29e-06	0	aminotransferase [EC:2.6.1.-]
K00844	0.000538823	0.000512731	0.000624267	0.000364379	0.000127439	0.00025087	0.000238368	0.00025564	0.000230632	9.32e-05	0.00012563	0.000267356	0.000552947	0.000337105	0.0004414	hexokinase [EC:2.7.1.1]
K00845	0.209063	0.218306	0.305673	0.33266	0.176806	0.213109	0.142424	0.20443	0.170011	0.174455	0.213171	0.230617	0.214916	0.26951	0.234165	glucokinase [EC:2.7.1.2]
K00846	2.52e-05	0.000145684	6.86e-05	0.000201258	0.000111756	0.000137155	5.12e-05	3.54e-05	2.34e-05	3.32e-05	5.58e-05	4.02e-05	4.23e-05	3.31e-05	1.31e-05	ketohexokinase [EC:2.7.1.3]
K00847	0.173663	0.17317	0.24636	0.268598	0.145005	0.175435	0.112873	0.155455	0.126559	0.148015	0.166665	0.187895	0.169907	0.206564	0.179456	fructokinase [EC:2.7.1.4]
K00848	0.00919683	0.00960252	0.0129069	0.0124954	0.00847366	0.00879948	0.00610829	0.00850843	0.0082622	0.00633235	0.00748796	0.00991491	0.0084736	0.0110037	0.0101391	rhamnulokinase [EC:2.7.1.5]
K00849	0.05089	0.0479796	0.0737159	0.0740395	0.0356456	0.0416743	0.0287586	0.041984	0.035173	0.0381798	0.047627	0.0489476	0.0488444	0.0633565	0.0569072	galactokinase [EC:2.7.1.6]
K00850	0.111555	0.0982731	0.158762	0.140542	0.0685169	0.0865135	0.0582983	0.0906121	0.0767802	0.0687818	0.0866844	0.0996491	0.1026	0.131689	0.115724	6-phosphofructokinase 1 [EC:2.7.1.11]
K00851	0.0647349	0.0584482	0.0923851	0.107783	0.0549182	0.0626715	0.0438502	0.0622559	0.0467396	0.0572625	0.0646527	0.0708096	0.0633425	0.078949	0.0681204	gluconokinase [EC:2.7.1.12]
K00852	0.146053	0.147523	0.208741	0.224467	0.120502	0.143245	0.0945516	0.137433	0.110851	0.114957	0.134836	0.145576	0.142187	0.184123	0.15757	ribokinase [EC:2.7.1.15]
K00853	0.0199395	0.0191638	0.0296987	0.0305878	0.0161943	0.0191988	0.0152194	0.0170004	0.0155109	0.0144122	0.0177499	0.0199228	0.0168859	0.0229909	0.0232672	L-ribulokinase [EC:2.7.1.16]
K00854	0.094786	0.0857791	0.12883	0.14051	0.0775103	0.0852715	0.0551347	0.0837676	0.0656394	0.0745885	0.0828373	0.0942351	0.0817264	0.106539	0.0965029	xylulokinase [EC:2.7.1.17]
K00855	0.00654792	0.00694929	0.0095793	0.0135315	0.00624931	0.00775601	0.00463714	0.00649825	0.00570379	0.00561723	0.00747128	0.00872854	0.00664968	0.00936398	0.00739501	phosphoribulokinase [EC:2.7.1.19]
K00856	0.0449091	0.0444097	0.0627171	0.0716317	0.0372533	0.0472057	0.034966	0.0440012	0.0369563	0.0476774	0.0518636	0.048693	0.0484852	0.060437	0.0519307	adenosine kinase [EC:2.7.1.20]
K00857	0.0804307	0.0823913	0.115612	0.124554	0.0654016	0.0845368	0.0465274	0.068665	0.050849	0.0607934	0.0708352	0.0796595	0.0729742	0.0964895	0.0826617	thymidine kinase [EC:2.7.1.21]
K00858	0.270231	0.279803	0.386839	0.410585	0.216135	0.261518	0.177098	0.259853	0.210239	0.215033	0.262542	0.278832	0.268848	0.342812	0.296581	NAD+ kinase [EC:2.7.1.23]
K00859	0.261658	0.273763	0.375195	0.399357	0.211907	0.253327	0.168843	0.249397	0.199736	0.210205	0.251517	0.273008	0.262286	0.327756	0.282875	dephospho-CoA kinase [EC:2.7.1.24]
K00860	0.0916051	0.0924927	0.136367	0.165518	0.0899225	0.113099	0.0688893	0.083675	0.0709779	0.08404	0.0960694	0.105027	0.0927332	0.119156	0.0978685	adenylylsulfate kinase [EC:2.7.1.25]
K00862	0.000460725	0.000295146	0.000417902	0.000212801	0.000133552	0.000174556	0.00017728	0.00023148	0.000208764	0.00017619	0.000216626	0.00033093	0.000255171	0.000356244	0.000333034	erythritol kinase (D-erythritol 1-phosphate-forming) [EC:2.7.1.215]
K00863	0.0163183	0.0140892	0.0251956	0.0287794	0.0168136	0.0178495	0.0101044	0.0155055	0.0123431	0.0113837	0.0136645	0.0179378	0.0144693	0.0197116	0.018663	triose/dihydroxyacetone kinase / FAD-AMP lyase (cyclizing) [EC:2.7.1.28 2.7.1.29 4.6.1.15]
K00864	0.156981	0.157888	0.217565	0.248366	0.145748	0.156715	0.105499	0.148666	0.116026	0.133384	0.154875	0.169807	0.146207	0.191652	0.165697	glycerol kinase [EC:2.7.1.30]
K00865	0.0361819	0.0393099	0.0567968	0.060278	0.0343918	0.0351733	0.0264548	0.0403104	0.0315302	0.0287509	0.038354	0.0379135	0.0358866	0.0511081	0.0427812	glycerate 2-kinase [EC:2.7.1.165]
K00867	0.0122149	0.0134063	0.0186483	0.023468	0.0154275	0.0147806	0.0107261	0.0141073	0.0106609	0.0108225	0.0139194	0.0142711	0.0121236	0.0154923	0.0146357	type I pantothenate kinase [EC:2.7.1.33]
K00868	0.0453527	0.0429765	0.0677882	0.0656264	0.0350241	0.0437761	0.0296267	0.0464891	0.0321181	0.0306647	0.0398643	0.0437026	0.0394952	0.0506048	0.0467261	pyridoxine kinase [EC:2.7.1.35]
K00869	0.00958649	0.0101671	0.0140504	0.0107511	0.00602404	0.00813604	0.00416575	0.00932892	0.00653942	0.00574198	0.00844608	0.00717923	0.00894548	0.0127872	0.0101685	mevalonate kinase [EC:2.7.1.36]
K00872	0.0630811	0.0529293	0.094737	0.0907659	0.0457745	0.0549825	0.0348835	0.052468	0.0444201	0.0458526	0.059219	0.0608964	0.0603191	0.0782185	0.0721263	homoserine kinase [EC:2.7.1.39]
K00873	0.253898	0.253372	0.359676	0.390774	0.208531	0.249569	0.164728	0.235475	0.189503	0.204884	0.243254	0.270154	0.246359	0.313358	0.272965	pyruvate kinase [EC:2.7.1.40]
K00874	0.0902997	0.0817575	0.127879	0.142277	0.080076	0.0892265	0.0578467	0.0765003	0.0649261	0.075265	0.0821006	0.0868342	0.0807161	0.103518	0.0886144	2-dehydro-3-deoxygluconokinase [EC:2.7.1.45]
K00875	0.0013344	0.00106703	0.00171548	0.00146668	0.000863397	0.00126596	0.000848167	0.00108157	0.00082008	0.000705028	0.000608924	0.000835641	0.000612708	0.000742635	0.000814517	D-ribulokinase [EC:2.7.1.47]
K00876	0.0702509	0.0723666	0.101638	0.097362	0.0495629	0.059542	0.0403174	0.0608583	0.0491676	0.0411413	0.0558281	0.0639594	0.0653278	0.0789971	0.0739521	uridine kinase [EC:2.7.1.48]
K00878	0.0247445	0.0241674	0.0369828	0.0382396	0.0204696	0.021909	0.0131266	0.0234732	0.0171178	0.0138856	0.0218418	0.0235694	0.0221341	0.0275236	0.0278101	hydroxyethylthiazole kinase [EC:2.7.1.50]
K00879	2.63e-05	1.21e-05	3.69e-05	1.44e-05	6.63e-06	6.63e-06	6.63e-06	6.63e-06	1.21e-05	6.63e-06	6.63e-06	1.76e-05	1.94e-05	1.21e-05	1.24e-05	L-fuculokinase [EC:2.7.1.51]
K00880	0.00100222	0.00119305	0.00160294	0.00191828	0.00126126	0.00133828	0.000656438	0.000501485	0.00063793	0.00042642	0.000636447	0.000668438	0.000675528	0.000810523	0.000779505	L-xylulokinase [EC:2.7.1.53]
K00881	2.47e-06	2.02e-06	5.14e-06	2.41e-05	5.29e-06	1.53e-05	3.64e-06	9.41e-06	9.41e-06	9.92e-08	9.92e-08	5.29e-06	9.92e-08	0	9.92e-08	allose kinase [EC:2.7.1.55]
K00882	0.0357599	0.0348809	0.0524066	0.0598513	0.0328053	0.0373867	0.0229861	0.0369307	0.0301093	0.0260378	0.0350794	0.0358533	0.0333057	0.0451253	0.0435104	1-phosphofructokinase [EC:2.7.1.56]
K00883	0.00693443	0.00719437	0.0100224	0.0121296	0.00583175	0.0086387	0.00412065	0.00569061	0.00407543	0.00701218	0.00570401	0.00766926	0.00490032	0.00732263	0.00610074	2-dehydro-3-deoxygalactonokinase [EC:2.7.1.58]
K00884	0.00250035	0.00241813	0.00360495	0.00443425	0.00178822	0.00256952	0.00163362	0.00269422	0.00218696	0.00168627	0.00237859	0.00263221	0.00252859	0.00312135	0.00300701	N-acetylglucosamine kinase [EC:2.7.1.59]
K00885	0.00021154	0.000214315	0.000271021	0.000510703	0.000304744	0.000191728	8.65e-05	0.000103812	0.000112341	7.55e-05	0.000166042	0.000171783	0.000239541	0.000276225	0.000265018	N-acylmannosamine kinase [EC:2.7.1.60]
K00886	0.0138627	0.014468	0.0222657	0.0238841	0.0139942	0.0164709	0.00991967	0.0130784	0.0121881	0.0137752	0.0166788	0.0164003	0.0154949	0.019319	0.017415	polyphosphate glucokinase [EC:2.7.1.63]
K00887	0.0041886	0.00413439	0.00621645	0.00659642	0.00315522	0.00375115	0.00338222	0.00534049	0.00365491	0.00289598	0.00402506	0.00487935	0.00372435	0.00649761	0.00523877	undecaprenol kinase [EC:2.7.1.66]
K00891	0.263673	0.269123	0.378613	0.401798	0.214918	0.255567	0.175303	0.250204	0.199071	0.213729	0.25122	0.271963	0.258955	0.330454	0.286976	shikimate kinase [EC:2.7.1.71]
K00892	3.04e-05	2.58e-05	0.000104853	0.00014766	4.13e-05	8.39e-05	5.61e-05	2.36e-05	5.73e-05	7.5e-06	6.76e-05	4.16e-05	3.7e-05	4.37e-05	8.27e-05	inosine kinase [EC:2.7.1.73]
K00895	0.00273952	0.00332369	0.0039727	0.00238957	0.00154001	0.00174658	0.00109552	0.00196706	0.00131388	0.00146136	0.00177622	0.00174805	0.00228757	0.00221615	0.00278388	diphosphate-dependent phosphofructokinase [EC:2.7.1.90]
K00897	0.00020902	0.000405721	0.000596783	0.000604421	0.000389432	0.000389553	0.000169418	0.000306597	0.000322797	0.000237089	0.000292686	0.000317074	0.000295993	0.000505466	0.000493161	kanamycin kinase [EC:2.7.1.95]
K00899	0.00259005	0.00219795	0.00330086	0.00440122	0.00251816	0.00222115	0.0012809	0.00252274	0.0017617	0.00180679	0.00226809	0.00188564	0.00236655	0.00279069	0.00183847	5-methylthioribose kinase [EC:2.7.1.100]
K00901	0.0828153	0.0806301	0.120938	0.127578	0.0639728	0.0784111	0.0510528	0.0728396	0.0550461	0.0750034	0.0761809	0.0948154	0.0799542	0.100678	0.0858243	diacylglycerol kinase (ATP) [EC:2.7.1.107]
K00903	0.00131061	0.000999843	0.00189369	0.00325833	0.00177342	0.0015845	0.000925346	0.00111359	0.000767413	0.000624053	0.00142402	0.00142453	0.00141808	0.00219176	0.00175955	protein-tyrosine kinase [EC:2.7.10.2]
K00906	0.00427634	0.00427589	0.00695088	0.00636462	0.00337655	0.00410645	0.00370203	0.00448715	0.00425577	0.00512561	0.00518551	0.00606105	0.00461857	0.00574759	0.00415967	isocitrate dehydrogenase kinase/phosphatase [EC:2.7.11.5 3.1.3.-]
K00912	0.0902962	0.0965884	0.129809	0.142811	0.0757026	0.0899194	0.0591163	0.0827129	0.066549	0.0779578	0.0916468	0.103013	0.0854601	0.111872	0.0909975	tetraacyldisaccharide 4-kinase [EC:2.7.1.130]
K00917	0.00675242	0.00718074	0.0111149	0.00965845	0.00514914	0.00547571	0.00377297	0.00688226	0.00540042	0.00432402	0.00625339	0.00546601	0.00684053	0.00831677	0.00823262	tagatose 6-phosphate kinase [EC:2.7.1.144]
K00918	2.26e-05	1.74e-06	2.26e-05	1.97e-05	1.87e-05	1.99e-06	0	1.74e-06	1.74e-06	2.13e-06	2.13e-06	8.33e-06	0	2.56e-05	6.1e-05	ADP-dependent phosphofructokinase/glucokinase [EC:2.7.1.146 2.7.1.147]
K00919	0.207786	0.212894	0.292668	0.31947	0.17123	0.203782	0.141408	0.194317	0.162892	0.171137	0.204539	0.225509	0.202424	0.261774	0.228501	4-diphosphocytidyl-2-C-methyl-D-erythritol kinase [EC:2.7.1.148]
K00925	0.135809	0.13712	0.189866	0.185238	0.0952563	0.11081	0.077393	0.117014	0.0962351	0.0882869	0.110646	0.139618	0.122219	0.158762	0.145968	acetate kinase [EC:2.7.2.1]
K00926	0.0140534	0.0127595	0.0185957	0.0155932	0.00992192	0.0107225	0.0079441	0.0124981	0.00947525	0.00939624	0.0121769	0.0131092	0.0112244	0.0160125	0.0149182	carbamate kinase [EC:2.7.2.2]
K00927	0.274835	0.283677	0.393486	0.414151	0.217752	0.264977	0.177334	0.261251	0.209809	0.215682	0.264226	0.282572	0.271355	0.348094	0.300245	phosphoglycerate kinase [EC:2.7.2.3]
K00928	0.257293	0.25988	0.367652	0.392488	0.210442	0.251319	0.167098	0.241307	0.19667	0.202817	0.245995	0.269382	0.253754	0.322677	0.279851	aspartate kinase [EC:2.7.2.4]
K00929	0.00778136	0.00631145	0.00975751	0.0063138	0.00356061	0.00340296	0.00273294	0.00480907	0.00404217	0.00351924	0.00478391	0.00590204	0.00614127	0.00799499	0.00754822	butyrate kinase [EC:2.7.2.7]
K00930	0.204952	0.210541	0.297402	0.330697	0.175578	0.205897	0.13949	0.199796	0.163454	0.175656	0.204358	0.22074	0.204798	0.260272	0.224749	acetylglutamate kinase [EC:2.7.2.8]
K00931	0.196007	0.200941	0.277904	0.324029	0.166909	0.198793	0.131917	0.192533	0.15383	0.163645	0.198366	0.211714	0.193822	0.247078	0.214135	glutamate 5-kinase [EC:2.7.2.11]
K00932	0.00182822	0.00153975	0.00241531	0.00199815	0.000954122	0.00144309	0.000400297	0.000899915	0.00064706	0.000571384	0.00049838	0.000989192	0.00156212	0.00130052	0.00106007	propionate kinase [EC:2.7.2.15]
K00933	1.42e-05	1.42e-05	1.42e-05	5.69e-06	1.09e-06	5.69e-06	0	1.09e-06	5.69e-06	1.09e-06	5.69e-06	5.69e-06	5.69e-06	5.69e-06	5.69e-06	creatine kinase [EC:2.7.3.2]
K00936	0.0369227	0.0359001	0.0494223	0.0629408	0.0360066	0.0401755	0.022565	0.0319629	0.0274047	0.032929	0.0332713	0.0403881	0.0366311	0.0485485	0.0423492	two-component system, sensor histidine kinase PdtaS [EC:2.7.13.3]
K00937	0.157655	0.159078	0.218273	0.256765	0.140294	0.166882	0.103353	0.142306	0.113035	0.139715	0.160549	0.168996	0.152818	0.197939	0.17206	polyphosphate kinase [EC:2.7.4.1]
K00938	0.000895321	0.00108464	0.00109896	0.000872999	0.000541688	0.000831097	0.000631898	0.00115693	0.000738853	0.000569794	0.00126372	0.000976783	0.000910866	0.00146328	0.00099299	phosphomevalonate kinase [EC:2.7.4.2]
K00939	0.277654	0.284682	0.396861	0.416281	0.219296	0.265948	0.178127	0.265621	0.212855	0.215682	0.265933	0.286203	0.273175	0.352116	0.301282	adenylate kinase [EC:2.7.4.3]
K00940	0.213447	0.22665	0.315779	0.363513	0.191797	0.226891	0.150363	0.218057	0.172703	0.187306	0.21845	0.237264	0.215747	0.283727	0.24117	nucleoside-diphosphate kinase [EC:2.7.4.6]
K00941	0.163934	0.169789	0.242925	0.277167	0.139044	0.164408	0.11673	0.165341	0.136951	0.139064	0.166753	0.182573	0.171282	0.214178	0.191498	hydroxymethylpyrimidine/phosphomethylpyrimidine kinase [EC:2.7.1.49 2.7.4.7]
K00942	0.25816	0.268891	0.370425	0.408546	0.215693	0.256449	0.170315	0.249602	0.200851	0.207423	0.252894	0.281623	0.254983	0.329078	0.282025	guanylate kinase [EC:2.7.4.8]
K00943	0.209681	0.220272	0.304282	0.334984	0.177568	0.21246	0.154225	0.216308	0.176522	0.168502	0.21306	0.230717	0.215373	0.283065	0.244997	dTMP kinase [EC:2.7.4.9]
K00945	0.271171	0.277164	0.389176	0.408657	0.2164	0.261363	0.17472	0.259528	0.207555	0.212859	0.260098	0.279287	0.26695	0.344445	0.293883	CMP/dCMP kinase [EC:2.7.4.25]
K00946	0.131147	0.13669	0.197627	0.224594	0.119724	0.143152	0.0987432	0.141106	0.118674	0.132836	0.150166	0.15701	0.145502	0.185091	0.157161	thiamine-monophosphate kinase [EC:2.7.4.16]
K00947	0.000329329	0.000333686	0.000477143	0.00058665	0.000285108	0.00037923	0.00025715	0.000349856	0.000270174	0.000285498	0.000283331	0.000321491	0.000363839	0.000295796	0.000289957	molybdenum storage protein
K00948	0.274835	0.284343	0.395712	0.411847	0.217752	0.264013	0.17882	0.262982	0.212221	0.216743	0.264433	0.283235	0.272544	0.350189	0.302193	ribose-phosphate pyrophosphokinase [EC:2.7.6.1]
K00949	0.041542	0.042012	0.0548313	0.0498776	0.0256443	0.02899	0.0193615	0.0333978	0.0223025	0.0177348	0.0266183	0.0316011	0.0323031	0.0426298	0.0400874	thiamine pyrophosphokinase [EC:2.7.6.2]
K00950	0.218974	0.228912	0.317661	0.355224	0.186614	0.223739	0.147489	0.213607	0.170762	0.186398	0.218025	0.242937	0.223412	0.27512	0.236423	2-amino-4-hydroxy-6-hydroxymethyldihydropteridine diphosphokinase [EC:2.7.6.3]
K00951	0.24639	0.251969	0.352174	0.377854	0.198037	0.23943	0.15535	0.231497	0.184758	0.192836	0.234317	0.261172	0.241755	0.308317	0.265215	GTP pyrophosphokinase [EC:2.7.6.5]
K00952	0.000613199	0.000517647	0.000899105	0.000489807	0.000230331	0.000466536	0.000430056	0.00067884	0.000702984	0.000561145	0.000696375	0.000375568	0.000499936	0.000851222	0.000863029	nicotinamide-nucleotide adenylyltransferase [EC:2.7.7.1]
K00954	0.261618	0.275211	0.373646	0.391667	0.209882	0.251606	0.167977	0.244342	0.197095	0.207663	0.250122	0.272133	0.257356	0.326049	0.279125	pantetheine-phosphate adenylyltransferase [EC:2.7.7.3]
K00955	0.130613	0.130905	0.195016	0.215129	0.113613	0.144485	0.0985087	0.13365	0.111046	0.127965	0.146586	0.146971	0.13658	0.171863	0.139536	bifunctional enzyme CysN/CysC [EC:2.7.7.4 2.7.1.25]
K00956	0.0892774	0.0883962	0.134471	0.148411	0.0798805	0.0977569	0.0698851	0.0936109	0.0777066	0.0936252	0.105699	0.10127	0.0938314	0.11659	0.0944971	sulfate adenylyltransferase subunit 1 [EC:2.7.7.4]
K00957	0.0954353	0.0945527	0.141732	0.15558	0.0814094	0.10237	0.0733824	0.0979892	0.0809135	0.0957253	0.110933	0.107855	0.0997874	0.122601	0.101081	sulfate adenylyltransferase subunit 2 [EC:2.7.7.4]
K00958	0.0255333	0.0273687	0.0396018	0.0491577	0.0250192	0.0302552	0.0173487	0.0223818	0.0197213	0.0207547	0.0236332	0.0307305	0.0257157	0.0347878	0.0283221	sulfate adenylyltransferase [EC:2.7.7.4]
K00960	1.57e-06	1.86e-06	6.86e-06	0	1.86e-06	1.86e-06	0	1.86e-06	0	0	0	1.57e-06	6.86e-06	6.86e-06	6.86e-06	DNA-directed RNA polymerase [EC:2.7.7.6]
K00962	0.269703	0.278349	0.382718	0.410419	0.216624	0.260848	0.17201	0.252571	0.202314	0.211471	0.254481	0.282344	0.263381	0.333355	0.288581	polyribonucleotide nucleotidyltransferase [EC:2.7.7.8]
K00963	0.141645	0.153985	0.207941	0.243133	0.130297	0.151922	0.112943	0.161665	0.124882	0.128662	0.163495	0.165566	0.148124	0.198921	0.171918	UTP--glucose-1-phosphate uridylyltransferase [EC:2.7.7.9]
K00965	0.0391496	0.0379259	0.060443	0.0674065	0.0334038	0.0383368	0.0280939	0.0385505	0.0310284	0.0328802	0.0425183	0.0449697	0.0434156	0.0532749	0.04991	UDPglucose--hexose-1-phosphate uridylyltransferase [EC:2.7.7.12]
K00966	0.0414314	0.0433447	0.0632869	0.0615174	0.0280074	0.034876	0.0319705	0.0447836	0.0418602	0.0383119	0.0418309	0.0417044	0.0484776	0.0584405	0.0507023	mannose-1-phosphate guanylyltransferase [EC:2.7.7.13]
K00968	0.000420665	0.000448889	0.000458099	0.000330143	0.000264637	0.000194505	0.000115298	0.000367191	0.00018521	0.000172636	0.000260156	0.000282399	0.000210854	0.000199472	0.000292131	choline-phosphate cytidylyltransferase [EC:2.7.7.15]
K00969	0.254709	0.260386	0.355642	0.39404	0.206985	0.247635	0.162542	0.237647	0.190256	0.198449	0.240611	0.269836	0.250634	0.314226	0.273021	nicotinate-nucleotide adenylyltransferase [EC:2.7.7.18]
K00970	0.223635	0.235439	0.315846	0.343661	0.187552	0.219593	0.143243	0.206575	0.165369	0.175717	0.215505	0.231787	0.226709	0.274147	0.234583	poly(A) polymerase [EC:2.7.7.19]
K00971	0.154899	0.157974	0.228895	0.246467	0.123795	0.157069	0.096291	0.144629	0.114396	0.136622	0.148513	0.169826	0.159579	0.19047	0.167798	mannose-1-phosphate guanylyltransferase [EC:2.7.7.13]
K00972	0.000900379	0.00105825	0.000852655	0.00117647	0.000937115	0.000763198	0.000645302	0.000911385	0.000753923	0.00073121	0.000701998	0.000821456	0.000706674	0.00100743	0.000855795	UDP-N-acetylglucosamine/UDP-N-acetylgalactosamine diphosphorylase [EC:2.7.7.23 2.7.7.83]
K00973	0.198991	0.200866	0.286764	0.285476	0.148032	0.180475	0.118207	0.178967	0.147114	0.155276	0.182537	0.19615	0.194782	0.244988	0.212765	glucose-1-phosphate thymidylyltransferase [EC:2.7.7.24]
K00974	0.18236	0.185165	0.259138	0.261554	0.139743	0.164271	0.113747	0.172208	0.137666	0.131162	0.16742	0.193027	0.183292	0.220403	0.187887	tRNA nucleotidyltransferase (CCA-adding enzyme) [EC:2.7.7.72 3.1.3.- 3.1.4.-]
K00975	0.111789	0.108436	0.163876	0.155638	0.0870293	0.104051	0.0695124	0.0998907	0.0810342	0.0842691	0.100425	0.113364	0.103221	0.134347	0.117032	glucose-1-phosphate adenylyltransferase [EC:2.7.7.27]
K00978	0.0233326	0.0187103	0.0305918	0.0390704	0.0165144	0.0191498	0.013905	0.0201361	0.0164485	0.0193662	0.0193381	0.0241117	0.0247556	0.0300587	0.0223108	glucose-1-phosphate cytidylyltransferase [EC:2.7.7.33]
K00979	0.0997508	0.104027	0.139812	0.156677	0.0819356	0.0984428	0.0641448	0.0912611	0.0735201	0.0843878	0.0978278	0.106581	0.0937765	0.121067	0.10046	3-deoxy-manno-octulosonate cytidylyltransferase (CMP-KDO synthetase) [EC:2.7.7.38]
K00980	0.00687666	0.00748333	0.0114654	0.00891077	0.00554589	0.00569029	0.00313853	0.00750655	0.00571128	0.00460293	0.00652711	0.00639746	0.0064687	0.00813072	0.00790834	glycerol-3-phosphate cytidylyltransferase [EC:2.7.7.39]
K00981	0.270457	0.277956	0.383613	0.409826	0.216624	0.258799	0.173239	0.254917	0.204906	0.211386	0.256861	0.28242	0.26599	0.337001	0.288559	phosphatidate cytidylyltransferase [EC:2.7.7.41]
K00982	0.0670603	0.0837564	0.100927	0.132965	0.077062	0.0894535	0.0589733	0.0738973	0.0595257	0.0758935	0.0809264	0.086103	0.0712992	0.0940511	0.0788528	[glutamine synthetase] adenylyltransferase / [glutamine synthetase]-adenylyl-L-tyrosine phosphorylase [EC:2.7.7.42 2.7.7.89]
K00983	0.0126321	0.0134009	0.0207657	0.0204676	0.00959968	0.0119793	0.00933546	0.0112662	0.00941454	0.00914	0.0116669	0.0139819	0.0111712	0.0150835	0.0133079	N-acylneuraminate cytidylyltransferase [EC:2.7.7.43]
K00984	0.000709721	0.00111594	0.00165512	0.00232807	0.000842966	0.00125116	0.000425486	0.000765647	0.000522143	0.000355245	0.000583656	0.00085014	0.000676587	0.000598103	0.000816193	streptomycin 3\-adenylyltransferase [EC:2.7.7.47]
K00986	0.0410694	0.0408711	0.0564566	0.0665131	0.0332308	0.0405033	0.025954	0.038868	0.0321589	0.0326183	0.0434721	0.0430296	0.0405477	0.0535673	0.0499624	RNA-directed DNA polymerase [EC:2.7.7.49]
K00988	0.000370816	0.000249948	0.000410536	0.000540435	8.84e-05	0.000213605	0.000137774	0.000266507	0.000241747	0.000364563	0.000256577	0.000534129	0.000352172	0.000371259	0.000448374	ATP adenylyltransferase [EC:2.7.7.53]
K00989	0.135349	0.148077	0.205498	0.252628	0.134045	0.161506	0.11771	0.1571	0.128532	0.135507	0.157187	0.170707	0.153578	0.192012	0.169878	ribonuclease PH [EC:2.7.7.56]
K00990	0.0692629	0.0819555	0.101276	0.12441	0.071164	0.0842591	0.0597846	0.0714322	0.0582464	0.0703455	0.0832316	0.0856653	0.0722941	0.0911555	0.0822307	[protein-PII] uridylyltransferase [EC:2.7.7.59]
K00991	0.184174	0.18476	0.262684	0.281338	0.149796	0.174707	0.125203	0.173659	0.147371	0.156243	0.181738	0.206076	0.181447	0.233857	0.207447	2-C-methyl-D-erythritol 4-phosphate cytidylyltransferase [EC:2.7.7.60]
K00992	0.0580348	0.0685275	0.0893239	0.102262	0.0552882	0.0689572	0.0480626	0.0611141	0.0509656	0.0623352	0.0649143	0.0701472	0.0652253	0.0790053	0.065151	N-acetyl-alpha-D-muramate 1-phosphate uridylyltransferase [EC:2.7.7.99]
K00995	0.2211	0.2294	0.311487	0.339426	0.180148	0.215718	0.154313	0.220347	0.179366	0.173324	0.217448	0.234317	0.217169	0.282657	0.242498	CDP-diacylglycerol---glycerol-3-phosphate 3-phosphatidyltransferase [EC:2.7.8.5]
K00996	0.125165	0.13223	0.170057	0.175614	0.0983128	0.105701	0.0719607	0.111225	0.083984	0.093238	0.108625	0.130499	0.120924	0.145006	0.121411	undecaprenyl-phosphate galactose phosphotransferase [EC:2.7.8.6]
K00997	0.143807	0.143466	0.199966	0.224856	0.12814	0.143097	0.101564	0.139481	0.117215	0.115383	0.144297	0.161882	0.150082	0.189836	0.164001	holo-[acyl-carrier protein] synthase [EC:2.7.8.7]
K00998	0.000102281	5.69e-05	0.000236717	0.000418947	0.000149165	0.000174391	0.000256143	0.000161278	0.000146961	6.69e-05	0.000254335	0.00017684	6.39e-05	0.000216486	0.000167364	CDP-diacylglycerol---serine O-phosphatidyltransferase [EC:2.7.8.8]
K01000	0.253279	0.260838	0.363702	0.393089	0.206337	0.24954	0.163272	0.235926	0.187596	0.200411	0.24187	0.267175	0.252108	0.311717	0.271162	phospho-N-acetylmuramoyl-pentapeptide-transferase [EC:2.7.8.13]
K01001	0.000104975	0.000108305	0.000127868	9.62e-05	4.6e-05	0.000108305	0.000116361	0.000193408	0.000144459	7.3e-05	0.000167063	0.000124868	0.000127382	0.000167063	0.000147381	UDP-N-acetylglucosamine--dolichyl-phosphate N-acetylglucosaminephosphotransferase [EC:2.7.8.15]
K01002	0.000473387	0.000392974	0.000378395	0.000521739	0.000240628	0.000407033	0.00011131	0.000202945	0.000248852	0.000269387	0.000364258	0.000431862	0.000295354	0.000324419	0.000276504	phosphoglycerol transferase [EC:2.7.8.20]
K01003	0.000861113	0.000959595	0.00169866	0.00219612	0.00113457	0.00122483	0.00100621	0.00127211	0.000877238	0.000825491	0.00123647	0.000901616	0.000725205	0.00123253	0.00107177	oxaloacetate decarboxylase [EC:4.1.1.3]
K01004	0.00305602	0.00469714	0.00522533	0.00596868	0.0034911	0.00415449	0.00271965	0.00242835	0.00140953	0.00235434	0.00290892	0.00270939	0.00183036	0.0036394	0.00291338	phosphatidylcholine synthase [EC:2.7.8.24]
K01006	0.105869	0.105622	0.141328	0.133144	0.0794404	0.09142	0.0649454	0.0837982	0.069468	0.0763095	0.0918524	0.0998955	0.102248	0.125868	0.113931	pyruvate, orthophosphate dikinase [EC:2.7.9.1]
K01007	0.073673	0.0728484	0.108724	0.113116	0.0591708	0.0758029	0.0518947	0.075713	0.0618526	0.0613562	0.0728561	0.0795805	0.0790425	0.0965496	0.0829192	pyruvate, water dikinase [EC:2.7.9.2]
K01008	0.0643074	0.0534138	0.0840325	0.086352	0.0465835	0.0513985	0.0390325	0.0564161	0.0466998	0.0523239	0.057309	0.0699159	0.0616902	0.0754347	0.0636802	selenide, water dikinase [EC:2.7.9.3]
K01011	0.130086	0.13608	0.191233	0.229589	0.125871	0.157838	0.0984391	0.132023	0.106575	0.128402	0.134788	0.159987	0.131859	0.171327	0.143791	thiosulfate/3-mercaptopyruvate sulfurtransferase [EC:2.8.1.1 2.8.1.2]
K01012	0.147691	0.141817	0.205726	0.225347	0.10958	0.130238	0.101406	0.136561	0.113253	0.112001	0.137978	0.156268	0.145051	0.183894	0.169604	biotin synthase [EC:2.8.1.6]
K01014	0.000182738	0.000158255	0.000189255	0.000443005	0.000187869	0.000167787	0.000130995	9.83e-05	0.000157503	9.91e-05	0.000124416	0.000273217	0.00010891	0.000199522	0.000108398	aryl sulfotransferase [EC:2.8.2.1]
K01023	0.000448687	0.000400368	0.000483759	0.000562383	0.000219064	0.00035614	0.000396518	0.000465214	0.000347628	0.000313295	0.000657464	0.000398401	0.000315607	0.000304524	0.000691019	arylsulfate sulfotransferase [EC:2.8.2.22]
K01026	0.0050139	0.00405886	0.00671106	0.00406742	0.00257103	0.0024941	0.0041021	0.00423809	0.00400525	0.00417177	0.00364019	0.00397086	0.0040945	0.00473222	0.00441943	propionate CoA-transferase [EC:2.8.3.1]
K01027	0.0107056	0.010546	0.0144298	0.018035	0.010721	0.0113806	0.00638111	0.0119856	0.00733601	0.0100198	0.0113794	0.0110217	0.00999216	0.0150305	0.0109168	3-oxoacid CoA-transferase [EC:2.8.3.5]
K01028	0.0684502	0.0603952	0.0937066	0.0982031	0.0603435	0.0704717	0.0385062	0.0623748	0.0440632	0.0608467	0.0642251	0.0700632	0.0620706	0.0834072	0.0689493	3-oxoacid CoA-transferase subunit A [EC:2.8.3.5]
K01029	0.0737239	0.0663955	0.0978547	0.103199	0.0620208	0.0710981	0.0396028	0.0626135	0.0442662	0.06242	0.064819	0.0724733	0.0661344	0.0876902	0.0706239	3-oxoacid CoA-transferase subunit B [EC:2.8.3.5]
K01031	0.025815	0.0218835	0.0353846	0.033962	0.0193199	0.0235857	0.0156484	0.0248547	0.0184381	0.021904	0.0224177	0.028105	0.024919	0.0327057	0.0263738	3-oxoadipate CoA-transferase, alpha subunit [EC:2.8.3.6]
K01032	0.0172825	0.0153137	0.0225287	0.0197588	0.0134312	0.0149727	0.0101678	0.0161553	0.0134836	0.0160275	0.0163138	0.0193082	0.0160523	0.0201867	0.0182999	3-oxoadipate CoA-transferase, beta subunit [EC:2.8.3.6]
K01034	0.0149196	0.0123837	0.0209585	0.0209526	0.0109712	0.0154591	0.00943617	0.0134886	0.00992683	0.00998359	0.0148059	0.0168596	0.0146697	0.0197489	0.0164633	acetate CoA/acetoacetate CoA-transferase alpha subunit [EC:2.8.3.8 2.8.3.9]
K01035	0.0368232	0.0328254	0.04916	0.0523355	0.0305874	0.0373352	0.0179514	0.0321054	0.0199301	0.0318263	0.0328881	0.0345138	0.0343082	0.0431866	0.0333365	acetate CoA/acetoacetate CoA-transferase beta subunit [EC:2.8.3.8 2.8.3.9]
K01039	0.00866876	0.00770588	0.011676	0.0107018	0.00655776	0.00698569	0.00730177	0.00735267	0.00564842	0.0060878	0.00792173	0.00791663	0.00751067	0.00913514	0.0092587	glutaconate CoA-transferase, subunit A [EC:2.8.3.12]
K01040	0.00922373	0.0078791	0.0117087	0.010645	0.00636999	0.00707376	0.00736063	0.00717125	0.00592347	0.00615397	0.00799736	0.00772594	0.00758544	0.00921679	0.00901762	glutaconate CoA-transferase, subunit B [EC:2.8.3.12]
K01042	0.028554	0.0252045	0.0407015	0.041787	0.0230882	0.0272535	0.0208679	0.0284716	0.0227694	0.0239008	0.0261929	0.0326948	0.0307302	0.0340126	0.0336132	L-seryl-tRNA(Ser) seleniumtransferase [EC:2.9.1.1]
K01045	2.87e-06	9.11e-07	9.11e-07	9.11e-07	0	9.11e-07	0	5.22e-07	0	9.11e-07	9.11e-07	2.87e-06	2.87e-06	9.11e-07	9.11e-07	arylesterase / paraoxonase [EC:3.1.1.2 3.1.8.1]
K01046	0.0218396	0.0191515	0.032513	0.0331309	0.0156975	0.0186986	0.0162508	0.0190353	0.0167044	0.0196893	0.0220363	0.0236167	0.0207281	0.0269351	0.0270807	triacylglycerol lipase [EC:3.1.1.3]
K01048	0.0475759	0.0520702	0.0709963	0.0830845	0.0457131	0.0554559	0.0353507	0.0468258	0.0382629	0.039368	0.0447768	0.0527421	0.0425874	0.0613387	0.0487976	lysophospholipase [EC:3.1.1.5]
K01051	0.00706022	0.00657417	0.0103739	0.0109472	0.00538114	0.00826575	0.0048415	0.00599668	0.00614051	0.00558468	0.00776279	0.00821123	0.00660675	0.00838123	0.00788233	pectinesterase [EC:3.1.1.11]
K01053	0.0233625	0.021706	0.0322726	0.0377951	0.0202541	0.0238181	0.0169451	0.0184266	0.016782	0.026854	0.0251486	0.0287915	0.0236382	0.0281991	0.0219833	gluconolactonase [EC:3.1.1.17]
K01055	0.0591065	0.0623439	0.0811787	0.0898861	0.0512223	0.0597104	0.0425138	0.051703	0.0387369	0.0536118	0.0550433	0.0677407	0.0509725	0.0711225	0.0605607	3-oxoadipate enol-lactonase [EC:3.1.1.24]
K01056	0.26769	0.277956	0.382415	0.408627	0.216624	0.257847	0.171916	0.253445	0.204423	0.210486	0.254924	0.283019	0.264397	0.33588	0.286917	peptidyl-tRNA hydrolase, PTH1 family [EC:3.1.1.29]
K01057	0.0696773	0.0754843	0.101039	0.130805	0.0772761	0.0865379	0.0500543	0.0628896	0.0530299	0.0635991	0.0680077	0.0838818	0.0688626	0.0917594	0.0773246	6-phosphogluconolactonase [EC:3.1.1.31]
K01058	0.00600797	0.00646658	0.00892793	0.0105775	0.00549557	0.00725322	0.00500006	0.00723613	0.00485525	0.00581186	0.00692582	0.0072837	0.00623368	0.00810922	0.00640265	phospholipase A1/A2 [EC:3.1.1.32 3.1.1.4]
K01060	0.00573532	0.00675732	0.0106184	0.00897585	0.00434004	0.00631121	0.00417947	0.00571923	0.00490215	0.00513495	0.00554074	0.00681471	0.00624491	0.00813214	0.00804987	cephalosporin-C deacetylase [EC:3.1.1.41]
K01061	0.0712624	0.0757627	0.100244	0.131995	0.0674067	0.0864232	0.0547973	0.0684222	0.0597779	0.0810165	0.077122	0.0938361	0.0786969	0.0965463	0.0781387	carboxymethylenebutenolidase [EC:3.1.1.45]
K01066	0.0791501	0.0832866	0.110719	0.123065	0.0688585	0.0798612	0.0556308	0.078356	0.0589657	0.0749898	0.0843731	0.0885111	0.0801692	0.100023	0.0832787	acetyl esterase [EC:3.1.1.-]
K01067	0.0119795	0.010567	0.0157786	0.0138399	0.0083861	0.0113208	0.00719608	0.00929627	0.0076752	0.0110841	0.011599	0.0112735	0.0113398	0.014782	0.0105388	acetyl-CoA hydrolase [EC:3.1.2.1]
K01069	0.221284	0.2261	0.325249	0.344022	0.178202	0.219117	0.146138	0.210322	0.169542	0.182554	0.216281	0.23175	0.217676	0.283744	0.24057	hydroxyacylglutathione hydrolase [EC:3.1.2.6]
K01070	0.0274201	0.0282142	0.0392283	0.0557089	0.024776	0.031216	0.0187346	0.0251752	0.018918	0.0292249	0.0291368	0.0348014	0.0260173	0.0370837	0.0274997	S-formylglutathione hydrolase [EC:3.1.2.12]
K01071	0.00436688	0.00396767	0.00600909	0.00582578	0.0017237	0.00260935	0.002502	0.00315828	0.00301152	0.00251404	0.00346854	0.00414911	0.00442859	0.00448468	0.00413789	medium-chain acyl-[acyl-carrier-protein] hydrolase [EC:3.1.2.21]
K01073	0.000484832	0.000379065	0.000812987	0.000734752	0.00033464	0.000546246	0.000663541	0.000959757	0.000558097	0.00067572	0.000585672	0.0010768	0.000789888	0.00082583	0.000881007	acyl-CoA hydrolase [EC:3.1.2.20]
K01075	0.00589474	0.00517987	0.00695005	0.00756976	0.00447838	0.00482104	0.00408808	0.00574734	0.00390824	0.00484582	0.00589456	0.00591228	0.00464813	0.00610008	0.00440716	4-hydroxybenzoyl-CoA thioesterase [EC:3.1.2.23]
K01076	0.000126602	8.43e-05	0.000148128	0.000178356	1.72e-05	1.73e-05	1.72e-05	4.48e-05	2.45e-05	3.54e-05	2.81e-05	0.000124505	9.67e-05	5.06e-05	5.13e-05	abhydrolase domain-containing protein 17 [EC:3.1.2.22]
K01077	0.0712544	0.0761025	0.106311	0.125343	0.0650235	0.0834336	0.0449327	0.0607174	0.0521832	0.0571121	0.0643815	0.076569	0.066284	0.0854318	0.0750732	alkaline phosphatase [EC:3.1.3.1]
K01079	0.0759567	0.0830018	0.11369	0.122267	0.0715299	0.083502	0.0569581	0.0818993	0.0623675	0.0665318	0.0803932	0.077412	0.0751594	0.0991783	0.0826804	phosphoserine phosphatase [EC:3.1.3.3]
K01081	0.0559551	0.057764	0.0842302	0.0924324	0.0446129	0.0554896	0.0339394	0.0531004	0.038484	0.0456888	0.0518017	0.0610585	0.0537837	0.0687502	0.0605174	5-nucleotidase [EC:3.1.3.5]
K01082	0.0598866	0.069218	0.0854172	0.10839	0.0586189	0.0730972	0.0412543	0.0509432	0.0408956	0.0513497	0.0589023	0.0689418	0.0532185	0.0734932	0.0608397	3(2), 5-bisphosphate nucleotidase [EC:3.1.3.7]
K01083	0.0106302	0.0117928	0.0152709	0.0237399	0.00950814	0.0156006	0.00658579	0.00871063	0.00708821	0.0119726	0.00950476	0.0157529	0.00990508	0.0120976	0.0109259	3-phytase [EC:3.1.3.8]
K01085	2.53e-05	2.5e-06	4.11e-05	8.58e-05	2.91e-05	2.94e-05	2.34e-05	1.24e-05	2.08e-05	1.07e-06	2.94e-05	1.65e-05	2.48e-05	2.35e-05	1.65e-05	glucose-1-phosphatase [EC:3.1.3.10]
K01086	0.00672031	0.00711103	0.00942281	0.00918568	0.00550713	0.0065863	0.00717875	0.00846187	0.00719306	0.00758405	0.00784294	0.00931486	0.00726046	0.00891617	0.00749225	fructose-1,6-bisphosphatase I / sedoheptulose-1,7-bisphosphatase [EC:3.1.3.11 3.1.3.37]
K01087	0.0467619	0.0430034	0.0652501	0.0757452	0.0453366	0.0508844	0.032975	0.047154	0.0392532	0.0478233	0.0505898	0.0536061	0.0478306	0.0590912	0.0532435	trehalose 6-phosphate phosphatase [EC:3.1.3.12]
K01089	0.0453745	0.0439263	0.062705	0.0645918	0.0348384	0.045203	0.0233562	0.0338742	0.0288523	0.038579	0.0342471	0.0427914	0.0434592	0.0505718	0.040972	imidazoleglycerol-phosphate dehydratase / histidinol-phosphatase [EC:4.2.1.19 3.1.3.15]
K01090	0.0261244	0.0215764	0.0340622	0.0418037	0.019646	0.0251691	0.0193896	0.025297	0.0220957	0.0264378	0.023361	0.0325091	0.0275454	0.0322029	0.0283092	protein phosphatase [EC:3.1.3.16]
K01091	0.18899	0.204721	0.269241	0.307923	0.166479	0.190802	0.127889	0.175052	0.140662	0.152085	0.186269	0.212777	0.183008	0.242775	0.206057	phosphoglycolate phosphatase [EC:3.1.3.18]
K01092	0.16247	0.177902	0.241696	0.294448	0.156033	0.188274	0.126357	0.172042	0.140495	0.153588	0.179785	0.195956	0.172235	0.227802	0.194783	myo-inositol-1(or 4)-monophosphatase [EC:3.1.3.25]
K01093	0.000120579	5.71e-05	0.000157202	0.000332647	0.000151538	0.000204688	0.000141893	0.000186273	0.000135643	9.14e-05	0.000175799	0.00014856	0.000138516	0.000231596	0.00013726	4-phytase / acid phosphatase [EC:3.1.3.26 3.1.3.2]
K01095	0.0376452	0.0407353	0.0566873	0.0632535	0.0337122	0.0392302	0.0322728	0.0429483	0.0341753	0.0299637	0.0431962	0.0526529	0.0368911	0.0543947	0.0443868	phosphatidylglycerophosphatase A [EC:3.1.3.27]
K01096	2.62e-05	5.92e-06	8.56e-05	0.000134684	5.29e-05	0.000100454	4.57e-05	2.68e-05	4.42e-05	1.1e-05	6.31e-05	5.51e-05	1.72e-05	2.96e-05	4.06e-05	phosphatidylglycerophosphatase B [EC:3.1.3.27 3.1.3.81 3.1.3.4 3.6.1.27]
K01101	0.0147381	0.0172311	0.0242392	0.0301478	0.0181916	0.0186763	0.0115655	0.0186112	0.0141141	0.013253	0.0152417	0.0176321	0.0152281	0.0216709	0.019682	4-nitrophenyl phosphatase [EC:3.1.3.41]
K01104	0.198281	0.199503	0.283393	0.295949	0.155797	0.189216	0.125116	0.187468	0.149227	0.157257	0.187776	0.208058	0.194251	0.249261	0.200865	protein-tyrosine phosphatase [EC:3.1.3.48]
K01113	0.0344835	0.034701	0.0454636	0.060133	0.0327759	0.0363366	0.0267265	0.0327944	0.0291082	0.0375789	0.0409074	0.0423881	0.0366177	0.046124	0.0364944	alkaline phosphatase D [EC:3.1.3.1]
K01114	0.0110027	0.009418	0.0156251	0.0160149	0.00846001	0.0100065	0.00848334	0.0116404	0.0116107	0.0128281	0.0145971	0.0123763	0.0149995	0.0173905	0.0157624	phospholipase C [EC:3.1.4.3]
K01115	0.0021092	0.00259786	0.00306559	0.00605285	0.00352248	0.00481091	0.00212086	0.0023807	0.00217651	0.00294081	0.00308942	0.0033883	0.00213107	0.00293272	0.00311854	phospholipase D1/2 [EC:3.1.4.4]
K01117	6.29e-05	0.000114462	0.000114794	8.4e-05	2.14e-05	6.31e-05	4.42e-05	3.8e-05	3.45e-05	2.76e-05	2.82e-05	3.25e-05	5.34e-05	6.63e-05	6.63e-05	sphingomyelin phosphodiesterase [EC:3.1.4.12]
K01118	0.033734	0.0349829	0.0545293	0.0728211	0.0340268	0.0433092	0.0306961	0.0448018	0.033612	0.0397547	0.0427194	0.046281	0.0378357	0.0484848	0.043182	FMN-dependent NADH-azoreductase [EC:1.7.1.17]
K01119	0.0181862	0.0188811	0.0289552	0.0277413	0.01246	0.0178907	0.010705	0.0160101	0.011392	0.0121404	0.0144135	0.0186761	0.0168505	0.020518	0.0203383	2,3-cyclic-nucleotide 2-phosphodiesterase / 3-nucleotidase [EC:3.1.4.16 3.1.3.6]
K01120	0.000256954	0.000399041	0.000637018	0.00103605	0.000567062	0.000418468	0.00056763	0.000465747	0.000482621	0.000395683	0.000635113	0.000602044	0.000639772	0.000600337	0.000659293	3,5-cyclic-nucleotide phosphodiesterase [EC:3.1.4.17]
K01126	0.189993	0.18859	0.257966	0.299843	0.163389	0.185899	0.117778	0.169038	0.131616	0.152245	0.173201	0.197831	0.177959	0.225764	0.194952	glycerophosphoryl diester phosphodiesterase [EC:3.1.4.46]
K01127	6.5e-05	0.000127136	8.13e-05	0.000171354	9.46e-05	7.66e-05	9.22e-05	7.69e-05	3.3e-05	0.000105298	6.91e-05	9.8e-05	3.11e-05	0.000100518	3.54e-05	glycosylphosphatidylinositol phospholipase D [EC:3.1.4.50]
K01129	0.185959	0.184922	0.266497	0.270754	0.151681	0.177741	0.119073	0.170657	0.142444	0.145446	0.176754	0.18205	0.17932	0.232202	0.197242	dGTPase [EC:3.1.5.1]
K01130	0.0373586	0.0367281	0.0464912	0.0543055	0.0277406	0.0366455	0.0203848	0.0324453	0.0247867	0.0349001	0.0327215	0.0358895	0.0339328	0.0401445	0.0327317	arylsulfatase [EC:3.1.6.1]
K01133	0.0156134	0.019629	0.0213153	0.0268222	0.015903	0.0180229	0.0107537	0.0165612	0.0120858	0.0152681	0.0151621	0.0168257	0.0134279	0.0172341	0.0136918	choline-sulfatase [EC:3.1.6.6]
K01134	0.00230368	0.0025	0.00273525	0.00262708	0.00140484	0.00171796	0.000820221	0.00124953	0.00111738	0.0019356	0.00190475	0.00218746	0.00192879	0.00205295	0.00172676	arylsulfatase A [EC:3.1.6.8]
K01135	0.000937275	0.0012616	0.00116897	0.00212522	0.00103809	0.00123559	0.000488207	0.000882864	0.000880777	0.00123465	0.0010391	0.00140477	0.00101023	0.00137272	0.000834071	arylsulfatase B [EC:3.1.6.12]
K01136	0.000982149	0.0015687	0.00118466	0.00155117	0.000896097	0.00104483	0.00039734	0.00085955	0.000695835	0.00110214	0.0011165	0.00116371	0.0009142	0.00114886	0.000787137	iduronate 2-sulfatase [EC:3.1.6.13]
K01137	9.17e-05	7.48e-05	0.000120654	0.000139565	4.95e-05	6.71e-05	5.37e-05	3.48e-05	5.59e-05	8.89e-05	7.07e-05	0.000104879	5.93e-05	9.58e-05	0.000128856	N-acetylglucosamine-6-sulfatase [EC:3.1.6.14]
K01138	0.00656773	0.0073306	0.00926536	0.0115502	0.00562755	0.00599587	0.00332416	0.00483936	0.00388821	0.00639029	0.00606413	0.00798247	0.00699309	0.00771202	0.00661947	uncharacterized sulfatase [EC:3.1.6.-]
K01139	0.180262	0.183081	0.261646	0.286134	0.146537	0.175861	0.117129	0.165133	0.133785	0.140153	0.166885	0.200028	0.173038	0.225753	0.197659	GTP diphosphokinase / guanosine-3,5-bis(diphosphate) 3-diphosphatase [EC:2.7.6.5 3.1.7.2]
K01141	0.00450563	0.00538612	0.00733505	0.00847291	0.00408806	0.00508593	0.002421	0.00406549	0.00334338	0.00451985	0.00509665	0.00499722	0.00402201	0.00517855	0.00428598	exodeoxyribonuclease I [EC:3.1.11.1]
K01142	0.218996	0.224767	0.302073	0.321795	0.168327	0.210433	0.130974	0.193946	0.150739	0.166837	0.201808	0.222494	0.208463	0.263502	0.222143	exodeoxyribonuclease III [EC:3.1.11.2]
K01143	0	9.11e-07	0	5.21e-06	0	0	1.69e-06	1.99e-06	0	0	1.69e-06	0	0	1.69e-06	1.69e-06	exodeoxyribonuclease (lambda-induced) [EC:3.1.11.3]
K01144	0.0127883	0.0128686	0.0177743	0.016544	0.00850575	0.0113452	0.00496384	0.00692047	0.0040002	0.00671217	0.00815583	0.00905608	0.00854049	0.0112308	0.00895939	exodeoxyribonuclease V [EC:3.1.11.5]
K01146	0.000603106	0.000466652	0.000968802	0.000874651	0.000414074	0.000576001	0.00034636	0.000380517	0.000454956	0.000408621	0.000634543	0.000405253	0.00051964	0.000533741	0.00059548	protein Xni
K01147	0.0137893	0.0110164	0.0201955	0.0187219	0.0089257	0.0101486	0.00895216	0.0121055	0.0115595	0.01161	0.0125234	0.0159842	0.0141105	0.0175296	0.0128934	exoribonuclease II [EC:3.1.13.1]
K01150	0.000619681	0.000942848	0.00103664	0.00205538	0.00100029	0.0010431	0.000678648	0.000822657	0.000540081	0.000388819	0.000905645	0.000811681	0.000482671	0.000859569	0.000872758	deoxyribonuclease I [EC:3.1.21.1]
K01151	0.0495761	0.0451701	0.072447	0.0710859	0.037902	0.042895	0.0345725	0.0538393	0.044242	0.0319837	0.0475337	0.0496362	0.0471006	0.064443	0.0629947	deoxyribonuclease IV [EC:3.1.21.2]
K01153	0.120121	0.114304	0.161383	0.152669	0.0838035	0.0998165	0.0713943	0.0944738	0.085424	0.0737946	0.107326	0.125409	0.111634	0.143966	0.120123	type I restriction enzyme, R subunit [EC:3.1.21.3]
K01154	0.113218	0.110117	0.155031	0.141927	0.078178	0.0920631	0.0680201	0.0928252	0.0781422	0.0726814	0.104255	0.121871	0.110451	0.137323	0.112911	type I restriction enzyme, S subunit [EC:3.1.21.3]
K01155	0.00632847	0.0070027	0.00943193	0.00753256	0.00422301	0.00484412	0.0029906	0.00519469	0.00426822	0.00511906	0.00613802	0.00722374	0.00720263	0.00951782	0.00697695	type II restriction enzyme [EC:3.1.21.4]
K01156	0.0181786	0.0187213	0.0263465	0.021117	0.00916858	0.0136552	0.00764279	0.0124023	0.0112348	0.0123001	0.0140475	0.017265	0.0180642	0.0196256	0.0138593	type III restriction enzyme [EC:3.1.21.5]
K01158	1.83e-06	8.24e-06	7.12e-06	2.31e-05	9.21e-06	1.28e-05	1.44e-07	9.21e-06	4.2e-06	4.2e-06	1.44e-07	4.2e-06	1.44e-07	1.44e-07	3.18e-07	deoxyribonuclease II [EC:3.1.22.1]
K01159	0.217969	0.234338	0.316685	0.340841	0.183202	0.212955	0.142916	0.20099	0.166699	0.183644	0.212878	0.239312	0.222731	0.278551	0.240364	crossover junction endodeoxyribonuclease RuvC [EC:3.1.22.4]
K01160	1.87e-05	1.17e-05	3.51e-05	8.06e-05	3.35e-06	2.9e-05	5.45e-05	4.11e-05	5.02e-05	4.63e-05	3.9e-05	3.74e-05	2.15e-05	4.68e-05	6.5e-05	crossover junction endodeoxyribonuclease RusA [EC:3.1.22.4]
K01161	0	1.93e-07	1.66e-06	0	1.93e-07	1.93e-07	0	1.66e-06	1.66e-06	0	0	0	0	1.66e-06	0	deoxyribonuclease (pyrimidine dimer) [EC:3.1.25.1]
K01163	0.0075911	0.00624161	0.00813692	0.00393665	0.00185154	0.00252735	0.00209407	0.00338322	0.00285037	0.00159147	0.00283058	0.0035892	0.00503138	0.00509279	0.00595509	uncharacterized protein
K01166	0.00583126	0.00780484	0.00853403	0.0131462	0.00662873	0.00877421	0.00493077	0.00518898	0.00392607	0.0044602	0.00647626	0.00638313	0.00451679	0.0068775	0.00564598	ribonuclease T2 [EC:3.1.27.1]
K01167	0.00481118	0.0045295	0.0076164	0.00607524	0.0029614	0.00363602	0.00475144	0.00601367	0.0048486	0.00624774	0.00570524	0.00624638	0.00630696	0.00689514	0.00667562	ribonuclease T1 [EC:3.1.27.3]
K01170	6.34e-05	3.39e-05	0.00012953	1.93e-05	4.9e-06	3.39e-05	5.86e-05	0.00012249	8.83e-05	3.28e-05	8.83e-05	1.07e-05	6.34e-05	0.000177252	0.000168932	tRNA-intron endonuclease, archaea type [EC:4.6.1.16]
K01173	0.0156268	0.0177604	0.0230305	0.024173	0.0130423	0.0144807	0.00745974	0.0132012	0.0107507	0.0162567	0.0154815	0.01496	0.0161391	0.0197614	0.0153002	endonuclease G, mitochondrial
K01174	0.0276208	0.0273039	0.0406552	0.0513236	0.0275617	0.0330287	0.020117	0.0254897	0.019145	0.02373	0.0272494	0.0306748	0.0247798	0.0348156	0.0304612	micrococcal nuclease [EC:3.1.31.1]
K01175	0.0249858	0.0258751	0.0405854	0.0367545	0.022813	0.0260073	0.0110408	0.0213458	0.0141574	0.0177262	0.0220741	0.0230774	0.0216652	0.0287701	0.0239855	esterase [EC:3.1.-.-]
K01176	0.0537518	0.0475852	0.0785634	0.0826391	0.0398233	0.052625	0.031812	0.0417381	0.032752	0.0397296	0.0438636	0.0506881	0.0484882	0.063198	0.0543037	alpha-amylase [EC:3.2.1.1]
K01178	0.0265581	0.0249628	0.0388211	0.0469245	0.027081	0.0281914	0.0222402	0.0295055	0.0251382	0.0272211	0.030234	0.0311776	0.0270025	0.0370472	0.0310366	glucoamylase [EC:3.2.1.3]
K01179	0.0518337	0.0529513	0.0739809	0.0831767	0.0411526	0.048551	0.0322032	0.0468503	0.0399881	0.0477425	0.0463824	0.0549212	0.0523968	0.0620335	0.0549644	endoglucanase [EC:3.2.1.4]
K01180	4.55e-07	3.36e-06	3.36e-06	3.36e-06	3.36e-06	3.36e-06	3.36e-06	3.36e-06	3.36e-06	4.55e-07	3.36e-06	4.55e-07	3.36e-06	4.55e-07	3.36e-06	endo-1,3(4)-beta-glucanase [EC:3.2.1.6]
K01181	0.0152975	0.0146574	0.0237619	0.0283554	0.0125546	0.0171607	0.012106	0.0140238	0.0129781	0.0164558	0.0155199	0.0182622	0.0168037	0.0193051	0.0196918	endo-1,4-beta-xylanase [EC:3.2.1.8]
K01182	0.0523319	0.0417922	0.0725471	0.0822676	0.0400435	0.0510608	0.0292833	0.0440089	0.0331908	0.0368692	0.0446496	0.0527223	0.0454146	0.0650469	0.0576428	oligo-1,6-glucosidase [EC:3.2.1.10]
K01183	0.0304148	0.0268031	0.0470169	0.0496023	0.0217221	0.0296704	0.0201658	0.0275811	0.0242938	0.0254498	0.0292079	0.0352218	0.033698	0.0405328	0.037809	chitinase [EC:3.2.1.14]
K01184	0.000119428	0.000111969	0.000237084	0.000169804	5.15e-05	0.000106292	0.00010874	0.000216369	0.000205808	0.000225928	0.000210109	0.000204066	0.000187107	0.0002828	0.00019331	polygalacturonase [EC:3.2.1.15]
K01185	0.0134342	0.0146786	0.0206136	0.024806	0.0111706	0.0128992	0.0112151	0.0121633	0.0123046	0.0134617	0.0135891	0.0156848	0.0140563	0.0183767	0.0162427	lysozyme [EC:3.2.1.17]
K01186	0.0110357	0.0133229	0.0171309	0.0132343	0.00731975	0.0098025	0.00564538	0.00926619	0.00730978	0.00977609	0.0102624	0.0110108	0.0113567	0.0137336	0.0119301	sialidase-1 [EC:3.2.1.18]
K01187	0.132234	0.123276	0.181696	0.182403	0.0930356	0.11773	0.0705049	0.109919	0.0867993	0.0996366	0.113575	0.121275	0.119214	0.150683	0.129361	alpha-glucosidase [EC:3.2.1.20]
K01188	8.61e-06	1.29e-05	1.29e-05	2.14e-06	5.82e-06	8.75e-06	8.61e-06	8.61e-06	2.16e-06	8.61e-06	8.61e-06	1.29e-05	8.61e-06	8.61e-06	8.61e-06	beta-glucosidase [EC:3.2.1.21]
K01190	0.0307462	0.0253692	0.0416831	0.0371712	0.0162878	0.0224564	0.0187134	0.0224677	0.0210723	0.0208076	0.0258169	0.0278665	0.0284589	0.034048	0.0291323	beta-galactosidase [EC:3.2.1.23]
K01191	0.0143816	0.0124298	0.0193522	0.0193355	0.00941995	0.0117096	0.00786806	0.0108824	0.0106908	0.0104737	0.00980116	0.0148623	0.0129682	0.0173105	0.0140684	alpha-mannosidase [EC:3.2.1.24]
K01192	0.0161522	0.0152247	0.0236018	0.0222462	0.011727	0.014635	0.0111588	0.0139574	0.0130914	0.0134145	0.0127505	0.0133571	0.0161548	0.017365	0.0176908	beta-mannosidase [EC:3.2.1.25]
K01193	0.0150957	0.015227	0.019815	0.0225486	0.0127464	0.0146737	0.00832204	0.0107595	0.00967192	0.0108472	0.0154238	0.0152956	0.0137544	0.0193749	0.0174849	beta-fructofuranosidase [EC:3.2.1.26]
K01194	0.0107533	0.0083754	0.0141177	0.0145354	0.00786067	0.00873498	0.00526318	0.00789493	0.00580698	0.00894781	0.00909366	0.0105287	0.00978685	0.0120212	0.0107816	alpha,alpha-trehalase [EC:3.2.1.28]
K01195	0.00522189	0.00533485	0.00708999	0.00748878	0.00360478	0.00496973	0.00332007	0.00384523	0.00343361	0.00310551	0.0045465	0.00551285	0.00524228	0.00622894	0.00579391	beta-glucuronidase [EC:3.2.1.31]
K01197	0.00119167	0.00104964	0.00204811	0.00241399	0.00102695	0.00119353	0.00151359	0.00130558	0.00165603	0.00101521	0.0013275	0.00112809	0.00155771	0.00194299	0.00200826	hyaluronoglucosaminidase [EC:3.2.1.35]
K01198	0.0162417	0.0130385	0.0227298	0.0240071	0.0108692	0.0166274	0.0113633	0.0142355	0.01226	0.0125756	0.0127615	0.0154887	0.0137305	0.0169706	0.0157488	xylan 1,4-beta-xylosidase [EC:3.2.1.37]
K01200	0.0116157	0.0118585	0.017951	0.0165008	0.00819574	0.0108181	0.00766139	0.0102043	0.00891508	0.00947008	0.00893032	0.0121994	0.00991566	0.0154885	0.014191	pullulanase [EC:3.2.1.41]
K01201	0.0097384	0.00839599	0.0143508	0.0121181	0.0052533	0.00642196	0.00539573	0.00827092	0.00593218	0.00670822	0.00882164	0.00865651	0.00936748	0.0117114	0.0113505	glucosylceramidase [EC:3.2.1.45]
K01205	0.000635475	0.000564638	0.000639483	0.000684128	0.00020515	0.000403677	0.000301059	0.000231004	0.000381794	0.000352425	0.000304008	0.000530472	0.000426413	0.000668144	0.000747463	alpha-N-acetylglucosaminidase [EC:3.2.1.50]
K01206	0.0130272	0.0119965	0.0167794	0.0185268	0.0096707	0.0124368	0.00706853	0.0104465	0.00975089	0.0107708	0.0118913	0.014087	0.0128156	0.0150894	0.0121127	alpha-L-fucosidase [EC:3.2.1.51]
K01207	0.162248	0.164003	0.230974	0.251992	0.140806	0.164192	0.0974196	0.148354	0.116436	0.131074	0.148858	0.168693	0.154794	0.194646	0.166538	beta-N-acetylhexosaminidase [EC:3.2.1.52]
K01208	0.032511	0.0285999	0.0464677	0.04926	0.0238736	0.0266329	0.0185899	0.0273021	0.0222987	0.0242698	0.0256467	0.03193	0.0306141	0.0418111	0.0345017	cyclomaltodextrinase / maltogenic alpha-amylase / neopullulanase [EC:3.2.1.54 3.2.1.133 3.2.1.135]
K01209	0.0221132	0.017878	0.0300588	0.0318472	0.0152067	0.0198304	0.0154131	0.0186881	0.016625	0.0197262	0.0188285	0.020289	0.0198152	0.0240868	0.0223803	alpha-N-arabinofuranosidase [EC:3.2.1.55]
K01210	0.000723029	0.000881619	0.0010878	0.00157826	0.0010112	0.0011657	0.000755182	0.00126941	0.000771437	0.00067843	0.000950945	0.00102786	0.000695633	0.00115379	0.000995761	glucan 1,3-beta-glucosidase [EC:3.2.1.58]
K01212	0.000456245	0.000726694	0.000947956	0.000809377	0.00056036	0.000770229	0.000511426	0.000448899	0.000492313	0.000492722	0.000433843	0.000525291	0.000374972	0.000568458	0.000632011	levanase [EC:3.2.1.65]
K01214	0.0578186	0.0567512	0.0804469	0.0942224	0.0535135	0.0618795	0.0404361	0.0549448	0.0439706	0.0527534	0.0577052	0.0678361	0.0572052	0.0722433	0.064527	isoamylase [EC:3.2.1.68]
K01215	0.0129896	0.00981023	0.0180832	0.0191415	0.00835653	0.0120552	0.00766387	0.0106396	0.00828074	0.00828504	0.0112933	0.0118075	0.0116602	0.0142572	0.0132355	glucan 1,6-alpha-glucosidase [EC:3.2.1.70]
K01216	0.000190008	0.000211303	0.000318365	0.000435212	0.000144598	0.000228048	0.000106356	0.0001393	0.000120524	0.000276923	0.000206809	0.000241373	0.00020094	0.000228695	0.000161462	licheninase [EC:3.2.1.73]
K01218	0.00948235	0.00764377	0.0134049	0.0121309	0.0053433	0.00659172	0.00596974	0.00726002	0.00584644	0.0052534	0.00801287	0.0107646	0.00829537	0.0112252	0.010906	mannan endo-1,4-beta-mannosidase [EC:3.2.1.78]
K01219	0.00013067	8.25e-05	0.00013067	0.000288006	0.000160398	0.000142518	0.000127332	6.59e-05	7.29e-05	0.000102612	0.000101673	0.000127547	6.26e-05	0.000107659	3.99e-05	beta-agarase [EC:3.2.1.81]
K01220	0.000394757	0.000234628	0.000581131	0.000838408	0.000311755	0.000300884	0.000382331	0.000652059	0.000495771	0.00029673	0.000594272	0.000490171	0.000565528	0.000666379	0.000456374	6-phospho-beta-galactosidase [EC:3.2.1.85]
K01222	0.00838478	0.00715961	0.0130231	0.0130054	0.00701838	0.00868285	0.00496845	0.00605527	0.00622049	0.00463817	0.00564683	0.00839707	0.00885277	0.00891793	0.00891272	6-phospho-beta-glucosidase [EC:3.2.1.86]
K01223	0.0179794	0.0155809	0.027906	0.0290508	0.0122867	0.0148874	0.0111302	0.0184926	0.0143188	0.0124652	0.019479	0.0192653	0.0210352	0.0254373	0.0223984	6-phospho-beta-glucosidase [EC:3.2.1.86]
K01224	0.00390107	0.00302239	0.0056471	0.00533597	0.00236952	0.00345357	0.00337923	0.00346648	0.00284283	0.00228648	0.00395589	0.00368352	0.00326594	0.00448026	0.00421333	arabinogalactan endo-1,4-beta-galactosidase [EC:3.2.1.89]
K01226	0.0562133	0.0458984	0.0787965	0.0788868	0.0364395	0.0468937	0.0271573	0.0437681	0.0350292	0.0349791	0.0496779	0.0476202	0.0451346	0.0649006	0.0549149	trehalose-6-phosphate hydrolase [EC:3.2.1.93]
K01227	0.000736779	0.000963782	0.0010689	0.00172324	0.000570316	0.000952792	0.000537987	0.000876935	0.000476441	0.000279607	0.000806224	0.000993144	0.000672277	0.000943769	0.000972154	mannosyl-glycoprotein endo-beta-N-acetylglucosaminidase [EC:3.2.1.96]
K01230	1.18e-05	4.14e-06	2.28e-05	5.16e-05	1.99e-05	1.87e-05	3.41e-05	2.28e-05	2.43e-05	3.45e-05	2.28e-05	5.16e-05	2.28e-05	3.92e-05	2.28e-05	mannosyl-oligosaccharide alpha-1,2-mannosidase [EC:3.2.1.113]
K01232	0.00065533	0.000194155	0.000784696	0.000704206	0.000346442	0.000501302	0.000298208	0.000399145	0.000531458	0.000187232	0.000505	0.000505465	0.000457234	0.000444348	0.000607469	maltose-6-phosphate glucosidase [EC:3.2.1.122]
K01233	0.000588726	0.000338933	0.00100172	0.000954623	0.000334774	0.000430122	0.000716141	0.000561014	0.000663199	0.000421091	0.00063659	0.000740393	0.000849008	0.000771664	0.000884213	chitosanase [EC:3.2.1.132]
K01235	0.00423307	0.00418705	0.00643799	0.00809366	0.00331249	0.00470609	0.00370822	0.00470101	0.00421856	0.00417263	0.00616712	0.00511741	0.00514977	0.00639815	0.00563466	alpha-glucuronidase [EC:3.2.1.139]
K01236	0.0455044	0.0437248	0.0621545	0.0734714	0.0412663	0.0453152	0.0330771	0.044499	0.0349282	0.045096	0.047062	0.0585436	0.0478387	0.0607456	0.057836	maltooligosyltrehalose trehalohydrolase [EC:3.2.1.141]
K01239	0.0332278	0.037412	0.0517806	0.059689	0.0314382	0.0392442	0.0201117	0.0293415	0.0234933	0.027886	0.0260877	0.0356788	0.0305894	0.0385603	0.0347133	purine nucleosidase [EC:3.2.2.1]
K01241	0.0231507	0.022507	0.03185	0.0383768	0.0229498	0.0256157	0.015311	0.0191865	0.0160786	0.0252294	0.0235423	0.0249824	0.0206591	0.0270093	0.0221806	AMP nucleosidase [EC:3.2.2.4]
K01243	0.0499616	0.0477721	0.0692214	0.0650484	0.0332093	0.0416868	0.0290159	0.0464529	0.0372835	0.0360684	0.045231	0.0461466	0.0469712	0.0597358	0.0494729	adenosylhomocysteine nucleosidase [EC:3.2.2.9]
K01246	0.099299	0.10804	0.150961	0.164778	0.0871267	0.110131	0.0686753	0.0936907	0.0733997	0.0838758	0.0969163	0.104102	0.0904954	0.114435	0.106363	DNA-3-methyladenine glycosylase I [EC:3.2.2.20]
K01247	0.0712943	0.0686439	0.0969762	0.126781	0.0699649	0.0795869	0.0519911	0.0688987	0.0533691	0.0713322	0.0735353	0.0903486	0.0729745	0.092554	0.0747894	DNA-3-methyladenine glycosylase II [EC:3.2.2.21]
K01250	0.0108105	0.0154765	0.0187294	0.01931	0.0115939	0.0129382	0.00654379	0.00962674	0.00677594	0.00932633	0.00807992	0.0108529	0.0101748	0.0124185	0.011288	pyrimidine-specific ribonucleoside hydrolase [EC:3.2.-.-]
K01251	0.176406	0.185034	0.259879	0.290971	0.153843	0.186238	0.12783	0.17983	0.146951	0.164596	0.180923	0.197569	0.185752	0.229669	0.198108	adenosylhomocysteinase [EC:3.3.1.1]
K01252	0.00114017	0.00141059	0.00191795	0.00276197	0.00137051	0.00161368	0.00131035	0.00133967	0.00159288	0.00137611	0.0019857	0.00114836	0.0013316	0.00184443	0.00174466	bifunctional isochorismate lyase / aryl carrier protein [EC:3.3.2.1 6.3.2.14]
K01253	0.00487039	0.0048571	0.00738695	0.0122267	0.00566887	0.00788418	0.00428362	0.00607009	0.00470695	0.00631833	0.0065675	0.00771474	0.00658248	0.00750966	0.0076432	microsomal epoxide hydrolase [EC:3.3.2.9]
K01255	0.134975	0.145907	0.196113	0.23776	0.129093	0.158148	0.101351	0.142187	0.114102	0.123752	0.1419	0.165602	0.13853	0.187954	0.151153	leucyl aminopeptidase [EC:3.4.11.1]
K01256	0.106058	0.118256	0.156989	0.183386	0.0978146	0.114878	0.0759004	0.107536	0.0833217	0.103067	0.113572	0.120021	0.107264	0.140081	0.113771	aminopeptidase N [EC:3.4.11.2]
K01258	0.0449647	0.0382245	0.0607615	0.0543241	0.0274312	0.0356207	0.021024	0.0356525	0.0240203	0.0239275	0.034023	0.0364183	0.0384565	0.0447198	0.0432727	tripeptide aminopeptidase [EC:3.4.11.4]
K01259	0.0740298	0.0820531	0.112982	0.136181	0.0702207	0.0839665	0.0493482	0.0713281	0.0538878	0.0714617	0.0773389	0.0871071	0.0779086	0.100493	0.0870274	proline iminopeptidase [EC:3.4.11.5]
K01261	0.00814877	0.00792345	0.0114792	0.0125793	0.0066722	0.00749844	0.00477871	0.00786599	0.00488493	0.00518046	0.00703739	0.00845115	0.0072784	0.0100318	0.010134	glutamyl aminopeptidase [EC:3.4.11.7]
K01262	0.275354	0.283536	0.394904	0.417088	0.219296	0.265948	0.178649	0.26349	0.212498	0.214563	0.265933	0.28687	0.273175	0.351438	0.301981	Xaa-Pro aminopeptidase [EC:3.4.11.9]
K01263	0.00164846	0.00146864	0.00209561	0.00320609	0.00208658	0.00225184	0.0011032	0.00147312	0.00126248	0.00216676	0.00184102	0.00215645	0.00225991	0.00216148	0.00193332	cytosol alanyl aminopeptidase [EC:3.4.11.14]
K01265	0.276605	0.284288	0.39784	0.417088	0.219296	0.265948	0.178776	0.267451	0.214491	0.216743	0.26711	0.285806	0.273327	0.35304	0.303234	methionyl aminopeptidase [EC:3.4.11.18]
K01266	0.0322752	0.0309861	0.0462953	0.0471219	0.0279709	0.0285994	0.0185964	0.0259027	0.0192334	0.0277277	0.0291766	0.0341128	0.0279629	0.0380344	0.0312105	D-aminopeptidase [EC:3.4.11.19]
K01267	0.0132981	0.0150557	0.0198215	0.0185734	0.0127049	0.0122363	0.00744493	0.0122587	0.0104082	0.00814901	0.0129	0.012379	0.0112559	0.0157475	0.0141624	aspartyl aminopeptidase [EC:3.4.11.21]
K01269	0.00234372	0.00215838	0.00323012	0.00401404	0.00204252	0.0023408	0.00173437	0.0029344	0.00165598	0.00135544	0.00175263	0.00247455	0.00175886	0.00300175	0.00320158	aminopeptidase [EC:3.4.11.-]
K01270	0.015029	0.0141796	0.0230777	0.0181284	0.00806297	0.0127247	0.00706057	0.0126218	0.010193	0.00729512	0.0125543	0.0109897	0.0123906	0.015909	0.0125959	dipeptidase D [EC:3.4.13.-]
K01271	0.107702	0.0938304	0.146061	0.159857	0.0841019	0.101565	0.0667359	0.0898416	0.0727384	0.0758471	0.0910838	0.1071	0.0937712	0.118933	0.110408	Xaa-Pro dipeptidase [EC:3.4.13.9]
K01273	0.082443	0.0741574	0.108076	0.117699	0.0682015	0.0777673	0.0462266	0.0659697	0.0533364	0.061924	0.0721457	0.0791177	0.0714192	0.0886415	0.0761322	membrane dipeptidase [EC:3.4.13.19]
K01274	0.00259222	0.00221233	0.00382432	0.00405787	0.00251187	0.00249848	0.00207726	0.00258773	0.00236286	0.0021168	0.00289495	0.00237703	0.00228108	0.00319226	0.00341289	D-alanyl-D-alanine dipeptidase [EC:3.4.13.-]
K01277	0.000839707	0.000675087	0.00116009	0.000519031	0.000313342	0.000357301	0.000127939	0.000326534	0.000252239	0.000301469	0.000199797	0.000295915	0.000406824	0.000561901	0.000388419	dipeptidyl-peptidase III [EC:3.4.14.4]
K01278	0.0257809	0.0227537	0.0355998	0.0390148	0.0205101	0.0261988	0.0151868	0.0208887	0.0194765	0.0249154	0.0251247	0.0242877	0.0265135	0.0320365	0.02512	dipeptidyl-peptidase 4 [EC:3.4.14.5]
K01281	0.00140311	0.00134893	0.00213869	0.00178557	0.000667568	0.00130906	0.000847961	0.00124447	0.000896048	0.000994379	0.00101992	0.000902829	0.001291	0.00154074	0.00118719	X-Pro dipeptidyl-peptidase [EC:3.4.14.11]
K01283	0.00289607	0.00270783	0.00339346	0.00595856	0.00338493	0.00397972	0.0025023	0.00304161	0.00307269	0.00441868	0.00436385	0.00452806	0.00426209	0.0052475	0.00388397	peptidyl-dipeptidase A [EC:3.4.15.1]
K01284	0.0739776	0.081629	0.108813	0.125789	0.0689284	0.0830793	0.0489031	0.0689762	0.0541856	0.0664498	0.0781011	0.0828654	0.0763098	0.0963219	0.079929	peptidyl-dipeptidase Dcp [EC:3.4.15.5]
K01286	0.116667	0.111955	0.161766	0.193723	0.106339	0.126513	0.0799146	0.106687	0.0813777	0.101705	0.11198	0.12467	0.11029	0.140452	0.118667	D-alanyl-D-alanine carboxypeptidase [EC:3.4.16.4]
K01295	0.0220827	0.0222906	0.0350437	0.0426017	0.025758	0.0286593	0.0186637	0.0226137	0.0201653	0.0215149	0.0254411	0.0256013	0.0251437	0.0290962	0.0267569	glutamate carboxypeptidase [EC:3.4.17.11]
K01297	0.0578798	0.0496112	0.082057	0.0841072	0.0386791	0.052921	0.0316666	0.0507226	0.0403125	0.0523208	0.0522433	0.0596391	0.0550637	0.0695527	0.05146	muramoyltetrapeptide carboxypeptidase [EC:3.4.17.13]
K01299	0.0169473	0.0181285	0.0261508	0.0303582	0.0184228	0.0186933	0.0104493	0.0157457	0.0112479	0.012414	0.0154788	0.0212277	0.0158072	0.0207807	0.0174553	carboxypeptidase Taq [EC:3.4.17.19]
K01301	0.000673147	0.000512541	0.000640094	0.000805013	0.000628252	0.000656103	0.000474845	0.000552947	0.000453807	0.000689296	0.00102435	0.000856073	0.000586534	0.00101764	0.000615241	N-acetylated-alpha-linked acidic dipeptidase [EC:3.4.17.21]
K01303	0.021541	0.0214387	0.0298443	0.042645	0.0238854	0.0273887	0.0153245	0.0208309	0.017191	0.0228186	0.022359	0.0246169	0.024588	0.0289737	0.0245089	acylaminoacyl-peptidase [EC:3.4.19.1]
K01304	0.014875	0.0152603	0.0214127	0.0220337	0.0104223	0.0147093	0.00841063	0.013674	0.010501	0.0144304	0.0148217	0.0176277	0.0147744	0.0205115	0.0164754	pyroglutamyl-peptidase [EC:3.4.19.3]
K01305	0.00310083	0.0026693	0.00481341	0.00434554	0.0018309	0.0024274	0.00184845	0.0028782	0.00213478	0.00142065	0.00259968	0.00284603	0.00297013	0.0028246	0.00349769	beta-aspartyl-dipeptidase (metallo-type) [EC:3.4.19.-]
K01308	0.00249367	0.00164516	0.00304075	0.00395694	0.00123738	0.00222015	0.00136949	0.00227386	0.00143267	0.000954777	0.0016686	0.00203999	0.00181972	0.00221683	0.00233626	g-D-glutamyl-meso-diaminopimelate peptidase [EC:3.4.19.11]
K01312	0.000926603	0.00081202	0.00156396	0.00164129	0.000628496	0.000920122	0.000749636	0.00101516	0.000789082	0.000853824	0.00115951	0.000994155	0.0012655	0.00118412	0.00129051	trypsin [EC:3.4.21.4]
K01317	1.67e-05	7.77e-06	1.67e-05	0	0	0	0	1.71e-06	1.71e-06	1.67e-06	1.71e-06	0	1.71e-06	1.71e-06	1.71e-06	acrosin [EC:3.4.21.10]
K01318	0.0012392	0.00112009	0.00166239	0.00131868	0.000530553	0.0009833	0.000724806	0.00118934	0.000832896	0.00108164	0.00110459	0.0010536	0.00116678	0.00165166	0.00138675	glutamyl endopeptidase [EC:3.4.21.19]
K01322	0.0407148	0.0382276	0.0553426	0.0681923	0.0373929	0.0483332	0.0247759	0.0339259	0.0287268	0.0423384	0.0408126	0.0454778	0.0385418	0.0493125	0.0389833	prolyl oligopeptidase [EC:3.4.21.26]
K01337	0.00332445	0.00327247	0.0045085	0.00341238	0.00208608	0.00243403	0.00118363	0.00260596	0.00130025	0.00274749	0.00200681	0.00279646	0.00246686	0.00294235	0.00285265	lysyl endopeptidase [EC:3.4.21.50]
K01338	0.223983	0.217355	0.31242	0.327149	0.162456	0.206484	0.132525	0.197595	0.158469	0.16944	0.20658	0.21894	0.210432	0.273107	0.232217	ATP-dependent Lon protease [EC:3.4.21.53]
K01342	0.0222385	0.0197133	0.0342586	0.0371312	0.0191634	0.0239727	0.017315	0.0198003	0.0164578	0.0194365	0.0220838	0.0258625	0.0230443	0.029839	0.02747	subtilisin [EC:3.4.21.62]
K01354	0.0389839	0.0364204	0.0523509	0.0669029	0.0372309	0.0458681	0.0213156	0.0316355	0.0249629	0.0369425	0.038616	0.0430345	0.0346245	0.0442628	0.0348363	oligopeptidase B [EC:3.4.21.83]
K01355	1.08e-05	4.08e-05	1.8e-05	4.08e-05	2.95e-05	1.6e-05	2.19e-05	3.19e-05	9.76e-06	1.08e-05	1.08e-05	1.08e-05	1.08e-05	1.08e-05	2.19e-05	omptin [EC:3.4.23.49]
K01356	0.171659	0.181702	0.244287	0.280794	0.154427	0.18331	0.128485	0.176771	0.142529	0.145331	0.174472	0.197328	0.176809	0.223466	0.194826	repressor LexA [EC:3.4.21.88]
K01358	0.257362	0.269154	0.370848	0.400591	0.213481	0.254354	0.169809	0.245491	0.198208	0.208934	0.251066	0.27337	0.261048	0.321905	0.278271	ATP-dependent Clp protease, protease subunit [EC:3.4.21.92]
K01361	0.00763235	0.0061448	0.0120302	0.0158645	0.00609211	0.00718999	0.00482887	0.00787485	0.00591224	0.00713721	0.00749121	0.00931295	0.00928908	0.010742	0.0105154	lactocepin [EC:3.4.21.96]
K01364	1.02e-05	8.16e-06	2.14e-06	2.14e-06	2.14e-06	2.14e-06	2.14e-06	1.02e-05	0	2.14e-06	1.02e-05	2.14e-06	2.14e-06	1.02e-05	2.14e-06	streptopain [EC:3.4.22.10]
K01365	2.61e-05	1.58e-05	2.61e-05	5.98e-06	2.14e-06	2.14e-06	6.17e-06	6.17e-06	9.42e-07	1.3e-05	6.17e-06	1.18e-05	6.17e-06	6.17e-06	6.17e-06	cathepsin L [EC:3.4.22.15]
K01372	0.0043769	0.0044447	0.00535935	0.00375007	0.00203976	0.00247043	0.00161375	0.00322971	0.00217702	0.00260784	0.00391582	0.00343387	0.0041706	0.00450973	0.0038248	bleomycin hydrolase [EC:3.4.22.40]
K01381	1.81e-06	1.46e-06	1.81e-06	1.81e-06	0	0	1.81e-06	1.81e-06	1.81e-06	1.81e-06	0	0	0	0	0	saccharopepsin [EC:3.4.23.25]
K01387	0.00537117	0.0056011	0.00990356	0.00915755	0.00412005	0.00653151	0.00296857	0.00538423	0.00397411	0.0046585	0.00633113	0.00676188	0.00630313	0.00696942	0.00807663	microbial collagenase [EC:3.4.24.3]
K01389	0	0	3.74e-07	3.74e-07	3.74e-07	0	3.74e-07	0	0	3.74e-07	0	0	0	0	0	neprilysin [EC:3.4.24.11]
K01390	0	1.96e-06	0	5.64e-07	0	5.64e-07	5.64e-07	0	0	0	0	0	5.64e-07	5.64e-07	0	IgA-specific metalloendopeptidase [EC:3.4.24.13]
K01392	0.000983017	0.000972671	0.00123917	0.00180163	0.00136744	0.00115998	0.000962138	0.000980885	0.000863843	0.00108775	0.00141036	0.00147598	0.00101362	0.0020175	0.00137979	thimet oligopeptidase [EC:3.4.24.15]
K01399	0.000142306	0.00039556	0.000404194	0.000757484	0.000320708	0.000448317	0.000209091	0.000239684	0.00017697	0.000219059	0.00024998	0.000305208	0.000339645	0.000182202	0.000426275	pseudolysin [EC:3.4.24.26]
K01400	0.0105375	0.0123303	0.0164868	0.0180673	0.0102707	0.0105572	0.00533905	0.0113474	0.00816981	0.00988298	0.00873162	0.0114341	0.0119734	0.0150605	0.0113941	bacillolysin [EC:3.4.24.28]
K01401	0.00160143	0.00221624	0.00259542	0.0034309	0.00229391	0.00160272	0.00156128	0.00214737	0.00175628	0.00192196	0.00136529	0.00219335	0.00183622	0.00263869	0.00196098	aureolysin [EC:3.4.24.29]
K01406	0.0236037	0.0252305	0.0345312	0.0415159	0.0193986	0.0249024	0.0179992	0.0190365	0.0171636	0.0201197	0.0217721	0.0260133	0.0221066	0.026939	0.0251853	serralysin [EC:3.4.24.40]
K01407	0.000230774	0.000185558	0.000640777	0.00114507	0.000354281	0.000453015	0.00013492	0.000220952	0.000245167	0.000183777	0.000390641	0.000401806	0.000254787	0.000376907	0.000209339	protease III [EC:3.4.24.55]
K01408	0.000100452	0.000150009	0.00028211	0.00075397	0.000400088	0.000450604	0.000190384	0.000161192	0.000126956	0.00020932	0.000275822	0.000264356	6.13e-05	0.000190183	0.000176643	insulysin [EC:3.4.24.56]
K01409	0.277654	0.284682	0.398298	0.416281	0.219296	0.265948	0.179093	0.266797	0.213909	0.216743	0.26711	0.286203	0.274368	0.35347	0.302534	N6-L-threonylcarbamoyladenine synthase [EC:2.3.1.234]
K01414	0.0449383	0.0529842	0.0670796	0.0740785	0.0380911	0.0491593	0.0291482	0.0404875	0.0319391	0.0385251	0.044965	0.0502752	0.0443526	0.0596984	0.0486713	oligopeptidase A [EC:3.4.24.70]
K01415	0.00364705	0.00369809	0.00510259	0.0058466	0.00349436	0.00423657	0.00210547	0.00338737	0.00298598	0.00401384	0.0051062	0.00430722	0.00448446	0.00523703	0.00407659	endothelin-converting enzyme [EC:3.4.24.71]
K01416	0.000288267	0.000324963	0.000587562	0.000427532	0.000105138	0.000240769	0.000292033	0.000297102	0.000287844	0.000294292	0.00030341	0.000286549	0.000413257	0.000518768	0.000667182	snapalysin [EC:3.4.24.77]
K01417	0.000481685	0.000234216	0.000562499	0.000660863	0.000298791	0.000395526	7.4e-05	0.000284002	8.39e-05	0.000491612	0.000352055	0.000432327	0.000369917	0.000459655	0.000287296	extracellular elastinolytic metalloproteinase [EC:3.4.24.-]
K01419	0.0845678	0.0912993	0.120686	0.14987	0.0810648	0.0946623	0.0665381	0.089136	0.0744846	0.0725692	0.0913671	0.102092	0.0873962	0.113102	0.0949714	ATP-dependent HslUV protease, peptidase subunit HslV [EC:3.4.25.2]
K01420	0.0592091	0.0582343	0.08943	0.1083	0.0590907	0.0709348	0.0409552	0.0591639	0.0421694	0.0534373	0.0624361	0.0674929	0.0577266	0.0702108	0.0596003	CRP/FNR family transcriptional regulator, anaerobic regulatory protein
K01421	0.0129012	0.0136046	0.018897	0.0210523	0.010844	0.0125245	0.0101287	0.0158495	0.0116053	0.00853137	0.0126441	0.0137291	0.0115694	0.0161729	0.0151242	putative membrane protein
K01423	0.0527006	0.0507166	0.0734932	0.0863386	0.0439142	0.0554222	0.0375345	0.0469818	0.0372023	0.0485465	0.050967	0.0632278	0.0503433	0.0603115	0.0522824	beta-barrel assembly-enhancing protease [EC:3.4.-.-]
K01424	0.125518	0.124283	0.17901	0.177258	0.0913905	0.112597	0.0684765	0.106532	0.0789688	0.0898831	0.106928	0.121266	0.107722	0.145579	0.121691	L-asparaginase [EC:3.5.1.1]
K01425	0.0289621	0.0314196	0.0454949	0.0477718	0.0250056	0.032204	0.0196178	0.0275568	0.0210149	0.022626	0.0280296	0.0318553	0.0313785	0.0378608	0.0305	glutaminase [EC:3.5.1.2]
K01426	0.121048	0.125622	0.170323	0.194187	0.113071	0.128039	0.0771651	0.108823	0.0863192	0.0992532	0.107927	0.131773	0.114313	0.144295	0.119771	amidase [EC:3.5.1.4]
K01427	2e-06	2e-06	1.46e-05	8.57e-06	4.11e-06	5.6e-06	5.6e-06	1.46e-05	1.46e-05	5.6e-06	1.46e-05	2e-06	5.6e-06	5.6e-06	5.6e-06	urease [EC:3.5.1.5]
K01428	0.0535262	0.0542629	0.0773636	0.0855416	0.0464981	0.0552506	0.0361855	0.0498018	0.0372365	0.0528481	0.0570491	0.0597076	0.0504248	0.0699279	0.0543361	urease subunit alpha [EC:3.5.1.5]
K01429	0.0346419	0.03511	0.0525631	0.0528566	0.0281064	0.0334491	0.0247003	0.0311584	0.0250597	0.0327695	0.0356299	0.039387	0.0304142	0.0435396	0.0355881	urease subunit beta [EC:3.5.1.5]
K01430	0.0346419	0.03511	0.0525631	0.0528566	0.0281064	0.0334491	0.0247003	0.0311584	0.0250597	0.0327695	0.0356299	0.039387	0.0304142	0.0435396	0.0355881	urease subunit gamma [EC:3.5.1.5]
K01431	0.00523078	0.00548839	0.00754428	0.0103814	0.00530755	0.00589007	0.00424121	0.00527458	0.00576881	0.00536165	0.00602871	0.00611275	0.00638262	0.00770504	0.00680288	beta-ureidopropionase [EC:3.5.1.6]
K01432	0.0170966	0.0186681	0.0248502	0.030643	0.0157859	0.0208266	0.0129431	0.0157562	0.0119578	0.0202344	0.0179907	0.0255173	0.0161035	0.0207316	0.019364	arylformamidase [EC:3.5.1.9]
K01433	0.0815386	0.0889556	0.118997	0.14685	0.0802162	0.0946526	0.0561257	0.0789588	0.0619247	0.0802541	0.0837678	0.0952059	0.0777642	0.104416	0.0894823	formyltetrahydrofolate deformylase [EC:3.5.1.10]
K01434	0.0379314	0.0335037	0.0501051	0.0545258	0.0318969	0.0357148	0.0230715	0.0333802	0.0245079	0.0343541	0.0311224	0.0376329	0.033225	0.0435842	0.0400481	penicillin amidase [EC:3.5.1.11]
K01436	0.179411	0.163842	0.246862	0.253636	0.133115	0.16453	0.107375	0.148445	0.12006	0.139133	0.155589	0.180951	0.163957	0.204539	0.170737	amidohydrolase [EC:3.5.1.-]
K01437	9.57e-05	1.5e-05	0.000110376	0.00014031	1.37e-05	3.94e-05	6.9e-06	1.58e-05	4.98e-06	8.96e-06	5.2e-06	5.51e-05	5.67e-05	5.76e-05	1.68e-05	aspartoacylase [EC:3.5.1.15]
K01438	0.092	0.10087	0.142467	0.14684	0.0833793	0.0940025	0.0556581	0.0841348	0.0636045	0.0809488	0.0857729	0.0975056	0.0853119	0.112446	0.0953895	acetylornithine deacetylase [EC:3.5.1.16]
K01439	0.189367	0.193378	0.262577	0.285939	0.159912	0.18801	0.129967	0.172798	0.148004	0.15384	0.190065	0.198924	0.182516	0.23582	0.211651	succinyl-diaminopimelate desuccinylase [EC:3.5.1.18]
K01442	0.00637484	0.00875473	0.00980009	0.0134265	0.00641092	0.00815167	0.00574081	0.00916677	0.00653381	0.00598517	0.00750776	0.00799513	0.00655703	0.00826678	0.00767261	choloylglycine hydrolase [EC:3.5.1.24]
K01443	0.103896	0.103906	0.152823	0.164301	0.082079	0.104619	0.0672542	0.0929357	0.0729951	0.0842697	0.0990101	0.111957	0.105554	0.130668	0.118882	N-acetylglucosamine-6-phosphate deacetylase [EC:3.5.1.25]
K01444	0.00747696	0.00608207	0.00988384	0.0105133	0.00542613	0.00786323	0.00271526	0.00527519	0.00459425	0.00737693	0.00693024	0.00724341	0.00753554	0.00809236	0.00636442	N4-(beta-N-acetylglucosaminyl)-L-asparaginase [EC:3.5.1.26]
K01446	0.000420133	0.000455155	0.000783147	0.000784841	0.000651172	0.000507712	0.000377054	0.000554269	0.000402795	0.000553607	0.000568549	0.000736432	0.000472819	0.000737787	0.000843292	peptidoglycan recognition protein
K01447	0.030503	0.0313129	0.0434182	0.0568161	0.0287458	0.0382746	0.020099	0.0286613	0.0220904	0.0271743	0.0302755	0.034003	0.0289272	0.0370126	0.0333653	N-acetylmuramoyl-L-alanine amidase [EC:3.5.1.28]
K01448	0.222196	0.215969	0.31679	0.337862	0.169919	0.205927	0.140024	0.20046	0.159152	0.170811	0.20736	0.227354	0.217247	0.268362	0.236725	N-acetylmuramoyl-L-alanine amidase [EC:3.5.1.28]
K01449	0.0128933	0.0104337	0.0181556	0.026602	0.0115022	0.0151955	0.00948465	0.0120983	0.0105403	0.00930772	0.0115719	0.0133033	0.0112147	0.0152777	0.0145286	N-acetylmuramoyl-L-alanine amidase [EC:3.5.1.28]
K01451	0.118971	0.108771	0.165623	0.180305	0.0922248	0.115024	0.0726146	0.102807	0.0827454	0.0948204	0.107052	0.130991	0.109082	0.142348	0.117685	hippurate hydrolase [EC:3.5.1.32]
K01452	0.0115756	0.0139443	0.0173701	0.0193339	0.0104671	0.0134234	0.00732419	0.0119089	0.00744382	0.0108786	0.0100011	0.0124804	0.00978805	0.0126062	0.00853487	chitin deacetylase [EC:3.5.1.41]
K01453	6.26e-06	6.26e-06	6.26e-06	1.6e-05	1.6e-05	7.87e-06	1.74e-06	1.74e-06	1.74e-06	1.74e-06	6.26e-06	6.26e-06	6.26e-06	6.26e-06	6.26e-06	6-aminohexanoate-oligomer exohydrolase [EC:3.5.1.46]
K01455	0.0132316	0.0111892	0.0177477	0.0215056	0.0104803	0.0140347	0.00814966	0.00993707	0.00824523	0.0112155	0.0116272	0.0154121	0.0111087	0.0143903	0.0123232	formamidase [EC:3.5.1.49]
K01457	0.0224433	0.0238143	0.0361033	0.0402983	0.0224991	0.0281731	0.0189803	0.0255407	0.020368	0.0221312	0.0264724	0.0278332	0.0234054	0.0294784	0.0268422	allophanate hydrolase [EC:3.5.1.54]
K01458	0.0119848	0.0125236	0.0160984	0.0187431	0.00948799	0.0129903	0.00831674	0.00983979	0.00759807	0.0114702	0.0103484	0.0128122	0.00995423	0.0124495	0.00945335	N-formylglutamate deformylase [EC:3.5.1.68]
K01459	0.000491761	0.000332193	0.000497026	0.000356433	0.000251334	0.000206335	0.000205904	0.000380818	0.0003108	0.000239251	0.000221644	0.000226378	0.000326357	0.000277111	0.000156828	N-carbamoyl-D-amino-acid hydrolase [EC:3.5.1.77]
K01460	0.000100036	2.13e-05	0.000119598	0.000108037	3.99e-05	7.41e-05	7.31e-05	2.63e-05	3.36e-05	1.34e-05	8.33e-05	8.96e-05	6.71e-05	5.38e-05	7.86e-05	glutathionylspermidine amidase/synthetase [EC:3.5.1.78 6.3.1.8]
K01461	0.000298608	0.000202893	0.000259884	0.000355556	0.000179788	0.000191132	0.000102991	0.00011983	9.47e-05	0.00021178	0.000144507	0.000289585	0.000209328	0.000182241	0.000215541	N-acyl-D-glutamate deacylase [EC:3.5.1.82]
K01462	0.264917	0.276963	0.379095	0.407716	0.21509	0.257842	0.171138	0.250971	0.202204	0.210486	0.254202	0.279407	0.262599	0.331948	0.285906	peptide deformylase [EC:3.5.1.88]
K01463	0.0257684	0.0234982	0.0351687	0.040415	0.0215714	0.0249219	0.0167956	0.0247334	0.0198142	0.0222172	0.0231272	0.0287665	0.0264209	0.033262	0.0282764	N-acetylglucosamine malate deacetylase 1 [EC:3.5.1.-]
K01464	0.0510135	0.0457185	0.0742778	0.0753249	0.0449641	0.0515171	0.0376678	0.0469466	0.0369604	0.0396262	0.0458336	0.0527858	0.0489683	0.0597488	0.0572411	dihydropyrimidinase [EC:3.5.2.2]
K01465	0.258422	0.270131	0.373779	0.396246	0.209526	0.254829	0.172685	0.248652	0.199466	0.20954	0.255679	0.269519	0.259798	0.33047	0.284557	dihydroorotase [EC:3.5.2.3]
K01466	0.0199999	0.0186338	0.0288495	0.0343403	0.0198134	0.0233179	0.0149323	0.0197121	0.0156326	0.0169407	0.0187789	0.0240196	0.0189423	0.026243	0.0256891	allantoinase [EC:3.5.2.5]
K01467	0.00918242	0.00888324	0.015271	0.0209847	0.00775085	0.0121324	0.00769052	0.00896572	0.0072971	0.0114293	0.0102274	0.00894255	0.00946135	0.0112994	0.00963681	beta-lactamase class C [EC:3.5.2.6]
K01468	0.103448	0.100327	0.154104	0.152379	0.0820167	0.0986693	0.0597279	0.0867044	0.0647585	0.0873428	0.0907082	0.104089	0.100604	0.122325	0.105893	imidazolonepropionase [EC:3.5.2.7]
K01469	0.0184422	0.0196009	0.0263273	0.0331684	0.0165679	0.0217653	0.0130649	0.0182353	0.01467	0.0165705	0.0174731	0.022282	0.0172379	0.0210996	0.0152402	5-oxoprolinase (ATP-hydrolysing) [EC:3.5.2.9]
K01470	0.0525393	0.046947	0.0706376	0.0686072	0.0371642	0.0450635	0.031613	0.0379605	0.0326484	0.0405484	0.0416977	0.0513372	0.0437083	0.057882	0.0458381	creatinine amidohydrolase [EC:3.5.2.10]
K01473	0.0389353	0.0379804	0.0533864	0.0601309	0.0326792	0.0388068	0.0277178	0.0391952	0.0311594	0.028808	0.0333418	0.0389067	0.0366232	0.0448614	0.0359409	N-methylhydantoinase A [EC:3.5.2.14]
K01474	0.0252866	0.0272479	0.0389442	0.0506402	0.0259038	0.0336042	0.0207709	0.0289999	0.0218794	0.0248927	0.0261898	0.0312	0.0250891	0.030747	0.0257705	N-methylhydantoinase B [EC:3.5.2.14]
K01476	0.0380259	0.0351045	0.0502508	0.0528948	0.0275443	0.0364181	0.0210482	0.0306826	0.0251667	0.0331354	0.0309431	0.0400444	0.0349064	0.0429117	0.0380252	arginase [EC:3.5.3.1]
K01477	0.00304909	0.0030936	0.00442842	0.00384716	0.00257409	0.00239409	0.00242026	0.00240485	0.00217776	0.00253172	0.00303653	0.00298115	0.0027257	0.00400298	0.00321485	allantoicase [EC:3.5.3.4]
K01478	0.0137714	0.0152726	0.0190848	0.0210825	0.0111258	0.0115279	0.00814168	0.0124342	0.011126	0.00948497	0.0142733	0.0134332	0.0116232	0.0181495	0.0152534	arginine deiminase [EC:3.5.3.6]
K01479	0.031139	0.0294666	0.0464511	0.0568215	0.0286329	0.0389068	0.0182019	0.0307038	0.0221457	0.0297506	0.0304655	0.029628	0.0306376	0.0383304	0.0319769	formiminoglutamase [EC:3.5.3.8]
K01480	0.0890577	0.078741	0.134834	0.121998	0.0633867	0.0759356	0.0472832	0.0756361	0.0541865	0.0603121	0.0703417	0.08316	0.0802146	0.0973527	0.0795642	agmatinase [EC:3.5.3.11]
K01481	9.83e-05	2.92e-05	6.66e-05	6.05e-05	2.4e-05	4.02e-05	2.63e-05	4.1e-05	2.11e-05	6.1e-05	6.1e-05	7.4e-05	6.91e-05	8.32e-05	6.91e-05	protein-arginine deiminase [EC:3.5.3.15]
K01482	0.00168974	0.00223353	0.00261515	0.00303685	0.00208049	0.00232656	0.00107148	0.00152149	0.00137014	0.00136708	0.00152777	0.00201949	0.00152725	0.00167438	0.00168215	dimethylargininase [EC:3.5.3.18]
K01483	0.00553871	0.00589682	0.00720264	0.00806618	0.00499853	0.00513842	0.0025971	0.0036753	0.00192731	0.00291627	0.00304533	0.0054597	0.00306676	0.00466023	0.0033323	ureidoglycolate lyase [EC:4.3.2.3]
K01484	0.00196812	0.00225536	0.00329847	0.00880993	0.00497858	0.00487951	0.00239033	0.00289389	0.00236798	0.00301405	0.00404922	0.00317015	0.00283956	0.00362122	0.00271963	succinylarginine dihydrolase [EC:3.5.3.23]
K01485	0.0452518	0.0414013	0.0660226	0.070954	0.0370874	0.0445474	0.0247026	0.0396762	0.0298684	0.0351084	0.0363337	0.0423104	0.0386796	0.0492498	0.0409384	cytosine deaminase [EC:3.5.4.1]
K01486	0.0515318	0.0421413	0.0683795	0.0661258	0.0355653	0.0466073	0.0216964	0.0367665	0.0253367	0.0303969	0.0346281	0.0413002	0.0386336	0.0487009	0.0455826	adenine deaminase [EC:3.5.4.2]
K01487	0.0745636	0.0701554	0.104326	0.105967	0.0589349	0.0734167	0.0451142	0.0651237	0.0474019	0.0614553	0.069156	0.080309	0.067043	0.0858389	0.0728944	guanine deaminase [EC:3.5.4.3]
K01488	0.0492678	0.0526146	0.0744657	0.0809948	0.0430247	0.0511807	0.0346348	0.0438477	0.0390139	0.0412235	0.0458596	0.0508511	0.0477238	0.0614049	0.0530091	adenosine deaminase [EC:3.5.4.4]
K01489	0.133015	0.132338	0.190024	0.200871	0.106952	0.132578	0.0785959	0.118845	0.0884392	0.0970929	0.119783	0.127913	0.122256	0.158845	0.138896	cytidine deaminase [EC:3.5.4.5]
K01491	0.262468	0.275993	0.376057	0.40588	0.213756	0.254516	0.170824	0.246412	0.199438	0.205696	0.252728	0.278321	0.257852	0.334267	0.290041	methylenetetrahydrofolate dehydrogenase (NADP+) / methenyltetrahydrofolate cyclohydrolase [EC:1.5.1.5 3.5.4.9]
K01492	0.000631189	0.000748866	0.000873707	0.000810868	0.000470926	0.00054295	0.000431343	0.000676202	0.000426226	0.000521328	0.000636528	0.000713375	0.000634657	0.000884119	0.000796285	phosphoribosylglycinamide/phosphoribosylaminoimidazolecarboxamide formyltransferase [EC:2.1.2.2 2.1.2.3]
K01493	0.0568706	0.0541532	0.0784444	0.0634024	0.0318607	0.0407917	0.0294771	0.0495903	0.0369916	0.0294887	0.043793	0.048352	0.0504741	0.0610418	0.0585083	dCMP deaminase [EC:3.5.4.12]
K01494	0.0987853	0.107614	0.144118	0.190707	0.101586	0.116861	0.077377	0.106338	0.0899268	0.102931	0.113318	0.117796	0.107493	0.147555	0.118729	dCTP deaminase [EC:3.5.4.13]
K01495	0.152921	0.162348	0.227259	0.271602	0.137926	0.173344	0.111287	0.163492	0.128401	0.144583	0.167046	0.186497	0.167264	0.204822	0.181817	GTP cyclohydrolase IA [EC:3.5.4.16]
K01496	0.179575	0.189198	0.25708	0.300702	0.165289	0.185947	0.12959	0.182978	0.145475	0.156345	0.184785	0.202312	0.189393	0.233375	0.203916	phosphoribosyl-AMP cyclohydrolase [EC:3.5.4.19]
K01497	0.0932806	0.0953175	0.143919	0.161158	0.0851494	0.0983142	0.067236	0.0981337	0.0796954	0.0760991	0.092463	0.102677	0.0936135	0.121483	0.108631	GTP cyclohydrolase II [EC:3.5.4.25]
K01498	5.2e-06	5.2e-06	8.75e-06	5.2e-06	1.15e-06	5.2e-06	3.4e-06	6.46e-06	1.99e-06	1.99e-06	1.99e-06	1.15e-06	1.15e-06	1.99e-06	1.99e-06	diaminohydroxyphosphoribosylaminopyrimidine deaminase [EC:3.5.4.26]
K01499	0.00118317	0.00189285	0.00195349	0.00217856	0.00137776	0.00173742	0.00116091	0.00158671	0.00149605	0.00144256	0.001953	0.00151934	0.00144742	0.00200883	0.00178198	methenyltetrahydromethanopterin cyclohydrolase [EC:3.5.4.27]
K01501	0.00423727	0.00379525	0.00687712	0.00691325	0.00497117	0.0053062	0.00231178	0.00394261	0.00351169	0.00347674	0.00427834	0.00464262	0.00330201	0.00494442	0.00269939	nitrilase [EC:3.5.5.1]
K01502	0.00403324	0.00271207	0.00518669	0.00495715	0.00304203	0.00312685	0.00216017	0.00295564	0.00258635	0.00301073	0.0028366	0.00391241	0.00327699	0.00371533	0.00225645	aliphatic nitrilase [EC:3.5.5.7]
K01505	0.0294498	0.0276225	0.046194	0.039177	0.022029	0.0249016	0.0136969	0.0199215	0.0159783	0.0243597	0.0227334	0.0281277	0.0266189	0.0308403	0.0254383	1-aminocyclopropane-1-carboxylate deaminase [EC:3.5.99.7]
K01507	0.125333	0.133578	0.18664	0.21156	0.113988	0.138992	0.0878196	0.13071	0.106421	0.123539	0.137495	0.143863	0.131005	0.17332	0.137889	inorganic pyrophosphatase [EC:3.6.1.1]
K01510	7.39e-07	8.64e-06	8.64e-06	1.39e-05	7.65e-06	7.65e-06	3.62e-06	4.28e-06	4.28e-06	0	1.23e-06	0	3.93e-06	0	3.93e-06	apyrase [EC:3.6.1.5]
K01512	0.0849889	0.0787831	0.123618	0.13504	0.075369	0.0865803	0.0648242	0.0924089	0.0776099	0.0751601	0.0943083	0.0986225	0.0945236	0.116841	0.101448	acylphosphatase [EC:3.6.1.7]
K01514	5.35e-07	5.35e-07	5.35e-07	1.45e-06	1.45e-06	1.45e-06	5.35e-07	5.35e-07	5.35e-07	5.35e-07	5.35e-07	5.35e-07	5.35e-07	5.35e-07	5.35e-07	exopolyphosphatase [EC:3.6.1.11]
K01515	0.208255	0.208448	0.295162	0.323326	0.170972	0.207222	0.148832	0.197786	0.161202	0.171701	0.204858	0.232371	0.209043	0.263195	0.234556	ADP-ribose pyrophosphatase [EC:3.6.1.13]
K01520	0.197133	0.205715	0.288987	0.297962	0.157137	0.194586	0.128386	0.193126	0.150739	0.150822	0.191249	0.202598	0.196129	0.246429	0.210297	dUTP pyrophosphatase [EC:3.6.1.23]
K01521	0.000160389	2.98e-05	0.000236051	0.000515582	0.000144101	0.000222704	0.000262018	0.000245417	0.000208812	0.000180744	0.000207648	0.000196506	0.000191423	0.000219283	0.000199182	CDP-diacylglycerol pyrophosphatase [EC:3.6.1.26]
K01523	0.119242	0.132069	0.174611	0.217063	0.11759	0.133687	0.0940401	0.132712	0.101389	0.114854	0.129631	0.133674	0.125037	0.156119	0.139953	phosphoribosyl-ATP pyrophosphohydrolase [EC:3.6.1.31]
K01524	0.182391	0.182243	0.267653	0.29617	0.159159	0.189966	0.125876	0.179784	0.143614	0.163913	0.191727	0.20356	0.193837	0.246484	0.203955	exopolyphosphatase / guanosine-5-triphosphate,3-diphosphate pyrophosphatase [EC:3.6.1.11 3.6.1.40]
K01525	0.0170783	0.0199452	0.0297175	0.0377896	0.0181992	0.0229573	0.017884	0.0215961	0.0194453	0.0201771	0.025035	0.0256677	0.0228145	0.030109	0.0247209	bis(5-nucleosyl)-tetraphosphatase (symmetrical) [EC:3.6.1.41]
K01531	0.0491921	0.0427937	0.0685336	0.0702114	0.035172	0.0438236	0.0375435	0.0482921	0.043964	0.0441843	0.0517545	0.0504893	0.0497086	0.0714401	0.0566315	Mg2+-importing ATPase [EC:3.6.3.2]
K01533	0.254095	0.263142	0.371725	0.387103	0.20366	0.24584	0.161504	0.238271	0.190708	0.200396	0.244265	0.264095	0.25509	0.324007	0.277955	Cu2+-exporting ATPase [EC:3.6.3.4]
K01534	0.24629	0.252354	0.352156	0.367985	0.190515	0.235396	0.152206	0.232748	0.182617	0.190204	0.233781	0.261809	0.241904	0.310323	0.268202	Cd2+/Zn2+-exporting ATPase [EC:3.6.3.3 3.6.3.5]
K01535	0.0335463	0.0282791	0.0483905	0.04653	0.0246525	0.0302837	0.0213481	0.032791	0.0263844	0.0244087	0.0310857	0.0344119	0.0345433	0.0419711	0.0372851	H+-transporting ATPase [EC:3.6.3.6]
K01537	0.159746	0.156466	0.229337	0.22125	0.11448	0.145352	0.0984455	0.14312	0.118654	0.123795	0.146764	0.162372	0.157584	0.200145	0.173374	Ca2+-transporting ATPase [EC:3.6.3.8]
K01539	0.00731728	0.00603533	0.0110926	0.010125	0.00495965	0.00573042	0.00421046	0.00690375	0.0053176	0.0065017	0.00706799	0.00842977	0.00791456	0.00920665	0.00807913	sodium/potassium-transporting ATPase subunit alpha [EC:3.6.3.9]
K01541	0	1.96e-06	0	0	0	0	0	0	0	0	0	0	0	0	0	H+/K+-exchanging ATPase [EC:3.6.3.10]
K01545	2.47e-05	2.26e-05	3.71e-05	5.31e-05	3.5e-05	2.95e-05	3.13e-05	3.42e-05	1.43e-05	1.39e-05	3.68e-05	1.5e-05	1.39e-06	3.94e-05	1.38e-05	K+-transporting ATPase ATPase F chain
K01546	0.0353781	0.0353504	0.0594441	0.0729862	0.0352243	0.0425183	0.0348385	0.0424599	0.0378034	0.0393352	0.0456338	0.0478618	0.0420287	0.055937	0.0517055	K+-transporting ATPase ATPase A chain [EC:3.6.3.12]
K01547	0.074505	0.0752434	0.122484	0.134952	0.0692132	0.0793076	0.0597984	0.0805031	0.069392	0.0732717	0.0872682	0.0953325	0.0834734	0.11092	0.100147	K+-transporting ATPase ATPase B chain [EC:3.6.3.12]
K01548	0.0357568	0.0359916	0.0595594	0.0733733	0.0350465	0.0426092	0.0352129	0.042874	0.038194	0.0400148	0.0457371	0.0483013	0.0427294	0.0564122	0.0521629	K+-transporting ATPase ATPase C chain [EC:3.6.3.12]
K01551	0.0353844	0.035296	0.0521259	0.0514955	0.0273393	0.0308544	0.0237013	0.0369059	0.034808	0.0300657	0.0361015	0.0390512	0.0396611	0.0463133	0.0423563	arsenite/tail-anchored protein-transporting ATPase [EC:3.6.3.16 3.6.3.-]
K01555	0.0208802	0.0191808	0.0288313	0.0254303	0.0157059	0.016887	0.00940531	0.0162156	0.010292	0.0180312	0.016307	0.0187312	0.017576	0.0234409	0.0183743	fumarylacetoacetase [EC:3.7.1.2]
K01556	0.0414721	0.0409026	0.0581735	0.0658179	0.0367689	0.0447214	0.0243717	0.033148	0.0241044	0.0410715	0.036852	0.040301	0.0405836	0.0458105	0.0372504	kynureninase [EC:3.7.1.3]
K01560	0.0576362	0.059243	0.0817794	0.0909415	0.0499196	0.0637774	0.0350693	0.0568353	0.0368843	0.0523611	0.0579177	0.063456	0.0514868	0.0665542	0.0560147	2-haloacid dehalogenase [EC:3.8.1.2]
K01561	0.0207476	0.0178689	0.0314394	0.0303461	0.0171036	0.0196912	0.013343	0.0167444	0.0124053	0.0203363	0.0177213	0.0235792	0.020289	0.0240339	0.023001	haloacetate dehalogenase [EC:3.8.1.3]
K01563	0.0333843	0.031354	0.0493859	0.0558398	0.0278629	0.0332058	0.0257426	0.0301502	0.026284	0.0396928	0.0366141	0.045947	0.0389482	0.048731	0.0370375	haloalkane dehalogenase [EC:3.8.1.5]
K01565	0.00184388	0.00273889	0.00207956	0.00265101	0.0016981	0.00158263	0.000911943	0.00179532	0.00140252	0.00185391	0.0019114	0.00190687	0.0018503	0.00237388	0.00183646	N-sulfoglucosamine sulfohydrolase [EC:3.10.1.1]
K01567	0.00612153	0.00427361	0.00817087	0.00941258	0.00457949	0.00535638	0.005433	0.00749645	0.00581827	0.00340052	0.00537237	0.00625128	0.00515217	0.00750766	0.0081698	peptidoglycan-N-acetylmuramic acid deacetylase [EC:3.5.1.-]
K01568	0.000110665	0.000169189	0.000168802	0.000196083	0.000155593	0.000147634	9.58e-05	0.000181721	0.000112381	0.000132086	0.000109167	0.000162104	0.000117313	0.000218949	0.000151043	pyruvate decarboxylase [EC:4.1.1.1]
K01569	0.000855476	0.000497419	0.00141675	0.00142315	0.000687077	0.000892377	0.00053675	0.000878726	0.000664721	0.000518098	0.000547453	0.000691796	0.000723174	0.00101473	0.000627819	oxalate decarboxylase [EC:4.1.1.2]
K01571	0.0487721	0.050193	0.0694273	0.0635822	0.0342165	0.0430071	0.0278637	0.0392167	0.0327227	0.0314759	0.0410327	0.0462066	0.0443028	0.0546374	0.0489413	oxaloacetate decarboxylase, alpha subunit [EC:4.1.1.3]
K01572	0.0151174	0.0151354	0.0212541	0.0141478	0.0080701	0.0101858	0.00566553	0.00801172	0.00729346	0.00645454	0.00868633	0.0106072	0.0122996	0.0130962	0.0127394	oxaloacetate decarboxylase, beta subunit [EC:4.1.1.3]
K01573	0.000840322	0.000894329	0.00162429	0.00109346	0.000482122	0.000897334	0.000181005	0.00030815	0.000325192	0.000225295	0.000435916	0.000506984	0.000561067	0.00052634	0.000777932	oxaloacetate decarboxylase, gamma subunit [EC:4.1.1.3]
K01574	0.00210696	0.00264991	0.00386527	0.00381373	0.00204533	0.00217806	0.00264122	0.00272919	0.00179614	0.00215336	0.00259732	0.00285507	0.0032192	0.00329567	0.00293274	acetoacetate decarboxylase [EC:4.1.1.4]
K01575	0.00218861	0.00262904	0.0030018	0.00304524	0.00147799	0.00188984	0.00105532	0.00176936	0.0017219	0.00155834	0.00210233	0.00208439	0.0015264	0.00282051	0.00236401	acetolactate decarboxylase [EC:4.1.1.5]
K01576	0.00354215	0.00327806	0.0052954	0.00697799	0.00396706	0.00389911	0.00274627	0.00346846	0.00237059	0.00333598	0.00330396	0.00425817	0.0028114	0.00381448	0.00279368	benzoylformate decarboxylase [EC:4.1.1.7]
K01577	0.000333158	0.000306417	0.000449697	0.000520544	0.000299255	0.000321971	0.000288157	0.000253694	0.000286876	0.00023052	0.000242714	0.000209371	0.000274857	0.000274857	0.000180412	oxalyl-CoA decarboxylase [EC:4.1.1.8]
K01578	0.00350516	0.00369423	0.00492619	0.00468928	0.00221115	0.00280741	0.00232081	0.003483	0.0029746	0.00338152	0.00345674	0.00373417	0.00273577	0.00421513	0.0034078	malonyl-CoA decarboxylase [EC:4.1.1.9]
K01579	0.0904441	0.09555	0.141804	0.147311	0.0706175	0.0853299	0.0640192	0.0976461	0.0791932	0.0783305	0.098769	0.109069	0.101518	0.125582	0.106604	aspartate 1-decarboxylase [EC:4.1.1.11]
K01580	0.00963993	0.00899302	0.012541	0.0157666	0.00866861	0.0108142	0.00643251	0.00884688	0.0078468	0.0065254	0.00995314	0.00924675	0.00858059	0.0109874	0.0111659	glutamate decarboxylase [EC:4.1.1.15]
K01581	0.0190692	0.0203358	0.0272937	0.0362868	0.0204693	0.0251319	0.0139847	0.0160548	0.0124163	0.015857	0.0183782	0.0180676	0.0170125	0.0233913	0.0187834	ornithine decarboxylase [EC:4.1.1.17]
K01582	0.00923544	0.006141	0.0136637	0.0135649	0.00469749	0.00732369	0.00660663	0.00942099	0.00697871	0.00541132	0.00781215	0.00992915	0.00912837	0.011475	0.0106429	lysine decarboxylase [EC:4.1.1.18]
K01583	2e-05	9.16e-06	2.12e-05	1.03e-05	7.49e-06	2.12e-05	1.03e-05	1.72e-05	1.03e-05	7.49e-06	1.72e-05	2.12e-05	1.03e-05	3.06e-05	2.52e-05	arginine decarboxylase [EC:4.1.1.19]
K01584	0.0103103	0.00799367	0.0162633	0.0174357	0.00779832	0.00921355	0.0108116	0.0137502	0.0109144	0.00978267	0.0114506	0.0135559	0.0110716	0.0164116	0.0148906	arginine decarboxylase [EC:4.1.1.19]
K01585	0.109086	0.100285	0.155431	0.159209	0.0760226	0.0966473	0.0645946	0.092963	0.0779166	0.077559	0.0951464	0.113043	0.105154	0.127338	0.112884	arginine decarboxylase [EC:4.1.1.19]
K01586	0.252357	0.256048	0.366792	0.397406	0.207107	0.252579	0.167333	0.24055	0.193079	0.2055	0.247934	0.269494	0.253557	0.322629	0.277279	diaminopimelate decarboxylase [EC:4.1.1.20]
K01587	1.67e-06	1.67e-06	1.67e-06	1.67e-06	1.67e-06	1.67e-06	1.67e-06	1.67e-06	1.67e-06	1.67e-06	1.67e-06	1.67e-06	1.67e-06	1.67e-06	1.67e-06	phosphoribosylaminoimidazole carboxylase / phosphoribosylaminoimidazole-succinocarboxamide synthase [EC:4.1.1.21 6.3.2.6]
K01588	0.252851	0.265025	0.367194	0.388776	0.20504	0.248343	0.166306	0.239389	0.191263	0.20223	0.245139	0.264106	0.252743	0.322639	0.277313	5-(carboxyamino)imidazole ribonucleotide mutase [EC:5.4.99.18]
K01589	0.130864	0.142551	0.195875	0.239309	0.128703	0.157357	0.0968922	0.135237	0.106594	0.128122	0.143525	0.159781	0.135259	0.182192	0.142605	5-(carboxyamino)imidazole ribonucleotide synthase [EC:6.3.4.18]
K01590	0.000308153	0.000355748	0.000587694	0.000674915	0.000167643	0.000272405	0.000158193	0.00035257	0.000217028	0.000460889	0.000601399	0.000440264	0.000475777	0.000517345	0.000529924	histidine decarboxylase [EC:4.1.1.22]
K01591	0.258017	0.265167	0.369973	0.390302	0.204757	0.250374	0.171833	0.24472	0.197708	0.205563	0.253772	0.270356	0.254923	0.328052	0.284254	orotidine-5-phosphate decarboxylase [EC:4.1.1.23]
K01593	0.0101048	0.0120205	0.0137101	0.0187162	0.0121366	0.0133381	0.00767749	0.0103892	0.00789967	0.0105135	0.00998389	0.0101376	0.0112193	0.014037	0.0104257	aromatic-L-amino-acid/L-tryptophan decarboxylase [EC:4.1.1.28 4.1.1.105]
K01594	8.86e-06	8.86e-06	8.86e-06	1.57e-05	1.57e-05	8.86e-06	0	5.7e-06	0	8.86e-06	2.06e-06	2.06e-06	9.28e-07	9.28e-07	2.06e-06	sulfinoalanine decarboxylase [EC:4.1.1.29]
K01595	0.0757332	0.0781236	0.119519	0.138379	0.0746047	0.0867632	0.0569651	0.081197	0.0661248	0.0830168	0.086974	0.0910438	0.0842698	0.106168	0.0858141	phosphoenolpyruvate carboxylase [EC:4.1.1.31]
K01596	0.0342085	0.034607	0.0473464	0.0402247	0.0230789	0.0275488	0.0264835	0.0348692	0.0317232	0.0318282	0.0332424	0.0354283	0.0376537	0.0412656	0.0382408	phosphoenolpyruvate carboxykinase (GTP) [EC:4.1.1.32]
K01597	0.00605801	0.00749785	0.0089804	0.00786412	0.00425456	0.00546795	0.00266973	0.00604106	0.00344469	0.0036635	0.00524754	0.0050916	0.00566809	0.00750691	0.00560556	diphosphomevalonate decarboxylase [EC:4.1.1.33]
K01598	0.00405216	0.00428086	0.0049634	0.0043585	0.00227933	0.00321122	0.00220136	0.00338921	0.00339258	0.00290355	0.00330377	0.00437219	0.0035289	0.00538133	0.00468951	phosphopantothenoylcysteine decarboxylase [EC:4.1.1.36]
K01599	0.185624	0.195839	0.269241	0.308922	0.167445	0.197598	0.123431	0.182291	0.144261	0.163695	0.180209	0.209013	0.189976	0.231005	0.195882	uroporphyrinogen decarboxylase [EC:4.1.1.37]
K01601	0.0110864	0.00987452	0.0144469	0.0174028	0.00785303	0.00984063	0.0074182	0.0101358	0.00824781	0.00918434	0.0107339	0.0123965	0.010355	0.014668	0.0129928	ribulose-bisphosphate carboxylase large chain [EC:4.1.1.39]
K01602	0.00256677	0.00251679	0.00318305	0.00467695	0.00202939	0.00249088	0.00164236	0.00202225	0.00149159	0.0017845	0.00250705	0.003093	0.00247561	0.0034707	0.00284247	ribulose-bisphosphate carboxylase small chain [EC:4.1.1.39]
K01607	0.0610417	0.0613025	0.0838866	0.0931664	0.0506276	0.057743	0.0438999	0.0592936	0.0457258	0.0470252	0.0581119	0.0630011	0.0557009	0.0759783	0.0695663	4-carboxymuconolactone decarboxylase [EC:4.1.1.44]
K01608	0.00438962	0.00421515	0.00731885	0.0068701	0.00421361	0.00407171	0.00380979	0.00532066	0.00382501	0.00419068	0.00476077	0.0048094	0.00438199	0.0057722	0.00486469	tartronate-semialdehyde synthase [EC:4.1.1.47]
K01609	0.22255	0.228842	0.320131	0.352364	0.190594	0.225016	0.150651	0.216092	0.173744	0.186121	0.220069	0.239742	0.223609	0.278662	0.245684	indole-3-glycerol phosphate synthase [EC:4.1.1.48]
K01610	0.0610906	0.0591594	0.0822207	0.0883209	0.048422	0.0569802	0.0305129	0.0423883	0.0302646	0.0385874	0.0507917	0.0540039	0.0481392	0.0677415	0.0517429	phosphoenolpyruvate carboxykinase (ATP) [EC:4.1.1.49]
K01611	0.0426732	0.0341334	0.0644454	0.0655468	0.026601	0.0369643	0.0289218	0.0403639	0.032471	0.0342614	0.0465142	0.0489443	0.0474784	0.058903	0.0538152	S-adenosylmethionine decarboxylase [EC:4.1.1.50]
K01612	6.19e-05	5.1e-05	0.000229388	0.000187722	0.000145359	9.27e-05	5.31e-05	0.000104458	8.18e-05	5.5e-05	0.000158899	9.12e-05	0.000101458	9.44e-05	0.00017691	vanillate/4-hydroxybenzoate decarboxylase subunit C [EC:4.1.1.- 4.1.1.61]
K01613	0.149991	0.1464	0.220749	0.227926	0.11497	0.146132	0.102277	0.144709	0.115687	0.123298	0.153061	0.155845	0.147661	0.185481	0.158435	phosphatidylserine decarboxylase [EC:4.1.1.65]
K01615	0.000943759	0.000751819	0.00118694	0.000674473	0.000362154	0.000346041	0.00036915	0.000444345	0.000421247	0.000417787	0.000581359	0.000578765	0.000640006	0.000664383	0.000702533	glutaconyl-CoA decarboxylase [EC:4.1.1.70]
K01616	0.0246805	0.0277822	0.0365312	0.0423143	0.0247082	0.0270585	0.0170103	0.0254556	0.0194268	0.0260385	0.0261758	0.028474	0.0264396	0.0335263	0.0280716	2-oxoglutarate decarboxylase [EC:4.1.1.71]
K01617	0.00246956	0.00179249	0.00359611	0.00443124	0.00218004	0.00254995	0.00238207	0.00252069	0.00238856	0.00322679	0.00334846	0.00338389	0.00260191	0.00403301	0.003338	2-oxo-3-hexenedioate decarboxylase [EC:4.1.1.77]
K01619	0.127633	0.124193	0.185982	0.17143	0.0918703	0.112171	0.0705664	0.110472	0.0849067	0.0862046	0.104972	0.118529	0.114351	0.150385	0.129169	deoxyribose-phosphate aldolase [EC:4.1.2.4]
K01620	0.134879	0.134989	0.184896	0.217863	0.123914	0.137456	0.0831399	0.118885	0.0912517	0.115898	0.125386	0.138391	0.128623	0.158319	0.138096	threonine aldolase [EC:4.1.2.48]
K01621	0.0109682	0.0115283	0.0167788	0.0212633	0.011093	0.0120032	0.00809747	0.0128876	0.0109111	0.0105496	0.0106119	0.014242	0.0122765	0.0148954	0.0135123	xylulose-5-phosphate/fructose-6-phosphate phosphoketolase [EC:4.1.2.9 4.1.2.22]
K01622	0.000701345	0.000508845	0.00125505	0.000845862	0.000295682	0.000439246	0.000661986	0.000977147	0.00112225	0.000513388	0.000851848	0.000486463	0.00110031	0.00143028	0.00127403	fructose 1,6-bisphosphate aldolase/phosphatase [EC:4.1.2.13 3.1.3.11]
K01623	0.0117466	0.013042	0.0159523	0.0214945	0.0111904	0.0134861	0.0089004	0.00845134	0.00680558	0.00944416	0.0103448	0.0119442	0.00976345	0.0129843	0.0106793	fructose-bisphosphate aldolase, class I [EC:4.1.2.13]
K01624	0.1737	0.171394	0.243534	0.232538	0.121109	0.149412	0.101673	0.156155	0.117127	0.117768	0.148747	0.171386	0.156509	0.203533	0.180257	fructose-bisphosphate aldolase, class II [EC:4.1.2.13]
K01625	0.0989115	0.103352	0.141986	0.166034	0.0886071	0.104696	0.0595055	0.0841445	0.0697033	0.0854099	0.0889075	0.103803	0.0901556	0.12128	0.0984332	2-dehydro-3-deoxyphosphogluconate aldolase / (4S)-4-hydroxy-2-oxoglutarate aldolase [EC:4.1.2.14 4.1.3.42]
K01626	0.100018	0.113581	0.145518	0.173735	0.0976268	0.113254	0.0781805	0.0947785	0.0803995	0.0913484	0.103011	0.111375	0.100096	0.121932	0.110216	3-deoxy-7-phosphoheptulonate synthase [EC:2.5.1.54]
K01627	0.113846	0.123265	0.162586	0.177456	0.0944238	0.116319	0.0750036	0.101275	0.0841209	0.0952216	0.112334	0.124586	0.109855	0.139063	0.115635	2-dehydro-3-deoxyphosphooctonate aldolase (KDO 8-P synthase) [EC:2.5.1.55]
K01628	0.0553373	0.0544483	0.0815899	0.0809459	0.0440916	0.0513078	0.0462978	0.0573919	0.0513311	0.0420019	0.0588053	0.0620333	0.0570771	0.0759302	0.0653809	L-fuculose-phosphate aldolase [EC:4.1.2.17]
K01629	0.000659636	0.000498801	0.00107147	0.00118935	0.000541609	0.000762246	0.000276496	0.000590414	0.000617961	0.000349178	0.000584784	0.000680365	0.000454546	0.000758965	0.000647904	rhamnulose-1-phosphate aldolase [EC:4.1.2.19]
K01630	0.0054856	0.0042304	0.00751511	0.00562396	0.00355876	0.00404791	0.0037267	0.004826	0.00430767	0.00469484	0.00502971	0.00521609	0.00512322	0.00668887	0.00512066	2-dehydro-3-deoxyglucarate aldolase [EC:4.1.2.20]
K01631	0.0081079	0.00769608	0.0131305	0.0151839	0.00752244	0.0102907	0.00648721	0.00846778	0.00577248	0.00894697	0.00752539	0.00939426	0.00686344	0.009001	0.00792108	2-dehydro-3-deoxyphosphogalactonate aldolase [EC:4.1.2.21]
K01633	0.154356	0.163818	0.229488	0.267643	0.141222	0.169472	0.105204	0.15011	0.118686	0.131405	0.150902	0.166505	0.155528	0.189001	0.166382	7,8-dihydroneopterin aldolase/epimerase/oxygenase [EC:4.1.2.25 5.1.99.8 1.13.11.81]
K01634	0.00104245	0.00107005	0.00185128	0.00287351	0.0021421	0.00214508	0.000901642	0.00143684	0.000981842	0.00137106	0.00118017	0.00155761	0.00166297	0.00140077	0.00154221	sphinganine-1-phosphate aldolase [EC:4.1.2.27]
K01635	0.000972431	0.00146586	0.00119846	0.00167793	0.00104068	0.00104492	0.000708949	0.00139554	0.00114064	0.00103824	0.00104181	0.00149169	0.000915152	0.00148296	0.00123843	tagatose 1,6-diphosphate aldolase [EC:4.1.2.40]
K01637	0.0384095	0.037869	0.0562304	0.0729324	0.0409574	0.0513896	0.0292716	0.0408521	0.0306386	0.0414425	0.0440098	0.0455128	0.0400038	0.0537256	0.0401266	isocitrate lyase [EC:4.1.3.1]
K01638	0.0575563	0.0591403	0.082088	0.101974	0.0568269	0.069942	0.0424	0.0577492	0.0436775	0.0550069	0.0596155	0.0647748	0.0573755	0.0790418	0.0605307	malate synthase [EC:2.3.3.9]
K01639	0.00272898	0.00375063	0.00347472	0.00295389	0.0016777	0.00242294	0.00105075	0.0020171	0.00142328	0.00162808	0.00249875	0.00254165	0.00204949	0.00306765	0.00228249	N-acetylneuraminate lyase [EC:4.1.3.3]
K01640	0.0721834	0.0699027	0.103885	0.115666	0.0636929	0.0737741	0.0507871	0.0666668	0.0509104	0.0702798	0.0675645	0.0776932	0.0713939	0.0910339	0.0748535	hydroxymethylglutaryl-CoA lyase [EC:4.1.3.4]
K01641	0.00391341	0.00425968	0.00656788	0.00582396	0.00275013	0.00368037	0.00263667	0.00491033	0.00354789	0.00294864	0.00424057	0.00393429	0.00498243	0.00682085	0.00482565	hydroxymethylglutaryl-CoA synthase [EC:2.3.3.10]
K01643	0.00244862	0.00190375	0.0030013	0.00199632	0.00119556	0.0015557	0.000841189	0.00112068	0.00097222	0.00111909	0.00154795	0.00168639	0.001948	0.00224755	0.0024128	citrate lyase subunit alpha / citrate CoA-transferase [EC:2.8.3.10]
K01644	0.0663773	0.0632773	0.0878221	0.0924051	0.0564228	0.063499	0.0453301	0.0583895	0.0501502	0.0532568	0.0623686	0.0671224	0.0611375	0.0771466	0.070779	citrate lyase subunit beta / citryl-CoA lyase [EC:4.1.3.34]
K01646	0.00190794	0.00143145	0.00239949	0.00150536	0.000824631	0.00112456	0.000570294	0.00089626	0.00076573	0.00080176	0.00112331	0.00124056	0.00152136	0.00178808	0.00187292	citrate lyase subunit gamma (acyl carrier protein)
K01647	0.211627	0.222	0.304279	0.350938	0.187544	0.224005	0.140271	0.205512	0.160753	0.179592	0.209482	0.229024	0.208064	0.259961	0.227831	citrate synthase [EC:2.3.3.1]
K01649	0.219442	0.218765	0.314318	0.343444	0.18845	0.218912	0.146865	0.2112	0.1693	0.184093	0.216543	0.231256	0.215525	0.277146	0.23883	2-isopropylmalate synthase [EC:2.3.3.13]
K01652	0.22821	0.227955	0.327478	0.367406	0.197439	0.230355	0.158536	0.227846	0.181874	0.190028	0.226643	0.243776	0.226764	0.289618	0.253282	acetolactate synthase I/II/III large subunit [EC:2.2.1.6]
K01653	0.205552	0.203574	0.293631	0.324321	0.176153	0.203856	0.136045	0.197469	0.156593	0.171753	0.202853	0.217876	0.200725	0.25965	0.220182	acetolactate synthase I/III small subunit [EC:2.2.1.6]
K01654	0.0318576	0.0281984	0.047186	0.052779	0.0259639	0.0308659	0.0214391	0.0275699	0.0237134	0.0240118	0.0280093	0.0346319	0.0284194	0.0370612	0.0352769	N-acetylneuraminate synthase [EC:2.5.1.56]
K01655	0.000115627	0.000100463	0.00016183	0.000120127	7.59e-05	9.33e-05	1.75e-05	3.95e-05	5.25e-05	9.28e-05	4.41e-05	0.000106743	0.000110031	0.000141465	0.000114116	homocitrate synthase [EC:2.3.3.14]
K01657	0.217186	0.22255	0.311417	0.3429	0.184753	0.216299	0.142944	0.206842	0.172295	0.181695	0.211392	0.2347	0.217009	0.274365	0.236999	anthranilate synthase component I [EC:4.1.3.27]
K01658	0.219277	0.225662	0.315853	0.347953	0.186976	0.220513	0.149509	0.216461	0.177658	0.184397	0.218263	0.24012	0.222874	0.28068	0.246364	anthranilate synthase component II [EC:4.1.3.27]
K01659	0.0214441	0.029955	0.0350688	0.0490255	0.029358	0.0359781	0.0224398	0.0316498	0.0234381	0.0245285	0.0314561	0.0324495	0.026079	0.0366745	0.032834	2-methylcitrate synthase [EC:2.3.3.5]
K01661	0.0563289	0.0537448	0.0828931	0.0956508	0.0503044	0.0614062	0.0308392	0.0498704	0.0380383	0.0482541	0.0537092	0.0628942	0.0548551	0.067483	0.051189	naphthoate synthase [EC:4.1.3.36]
K01662	0.221337	0.217224	0.310543	0.344573	0.17911	0.214042	0.138127	0.200288	0.162359	0.178988	0.210564	0.233787	0.209012	0.263935	0.232741	1-deoxy-D-xylulose-5-phosphate synthase [EC:2.2.1.7]
K01663	0.0001168	0.000112046	0.000143897	0.000181299	0.000110079	8.08e-05	3.74e-05	7.16e-05	6.47e-05	8.62e-05	0.000109289	0.000110264	0.000183931	0.000140152	0.000157759	glutamine amidotransferase / cyclase [EC:2.4.2.- 4.1.3.-]
K01664	0.163928	0.173417	0.237666	0.274269	0.149361	0.177766	0.123483	0.170783	0.139595	0.145173	0.166775	0.193002	0.168042	0.21394	0.191152	para-aminobenzoate synthetase component II [EC:2.6.1.85]
K01665	0.186191	0.196228	0.272627	0.312687	0.169362	0.201306	0.127806	0.178024	0.151873	0.163722	0.180993	0.211269	0.186084	0.233961	0.202413	para-aminobenzoate synthetase component I [EC:2.6.1.85]
K01666	0.011721	0.0111546	0.0198764	0.0175749	0.00931086	0.0109112	0.00945759	0.0127525	0.0114905	0.0114403	0.0113226	0.0100556	0.010921	0.0163653	0.0156334	4-hydroxy 2-oxovalerate aldolase [EC:4.1.3.39]
[truncated: 7,470 more rows]

## Sheet: Table S8
Table S8 Detailed information of 188 non-redundant medium- and high-quality metagenome-assembled genomes (MAGs)
[truncated: 190 more rows]

## Sheet: Table S9
Table S9 Detailed information of 73 sulfur-driven denitrifier metagenome-assembled genomes (MAGs)
[truncated: 77 more rows]

[truncated: 2 more sheets: Table S10, Table S11]
